# Supplementary material for: (2S)-2-[(2S*,5R*,6R*)-5,6-Dimeth­oxy-5,6-dimethyl-1,4-dioxan-2-yl]-1-[(S)-1,1-dimethyl­ethylsulfon­yl]aziridine
Source: Acta Crystallogr Sect E Struct Rep Online. 2010 Nov 27;66(Pt 12):o3335. doi: 10.1107/S1600536810048816 (PMC3011582; doi:10.1107/S1600536810048816)
Supplement: Supplementary file 1 [file e-66-o3335-sup1.cif]

##############################################################################
###                                                                        ###
###        Electronic paper (Acta Crystallographica Section E)             ###
###                                                                        ###
##############################################################################
#                                                                            #
# This CIF contains the data in a paper accepted for publication in Acta     #
# Crystallographica Section E. It conforms to the requirements of Notes      #
# for Authors for Section E, and has been peer reviewed under the auspices   #
# of the IUCr Commission on Journals.                                        #
#                                                                            #
# Full details of the Crystallographic Information File format               #
# are given in the paper "The Crystallographic Information File (CIF):       #
# a New Standard Archive File for Crystallography" by S. R. Hall, F. H.      #
# Allen and I. D. Brown [Acta Cryst. (1991), A47, 655-685].                  #
#                                                                            #
# The current version of the core CIF dictionary is obtainable from          #
# ftp://ftp.iucr.org/pub/cif_core.dic. The current version number is 2.4.    #
#                                                                            #
# Software is freely available for graphical display of the structure(s) in  #
# this CIF.  For information consult the CIF home page http://www.iucr.org/  #
# cif/home.html                                                              #
#                                                                            #
# This file may be used for bona fide research purposes within the           #
# scientific community so long as proper attribution is given to the journal # 
# article from which it was obtained.                                        #
#                                                                            #
##############################################################################
                                             
data_I
_audit_creation_method     'publCIF editing of SHELXL-97 created file'
_chemical_name_systematic
;
(2<i>S</i>)-2-[(2<i>S</i>*,5<i>R</i>*,6<i>R</i>*)-5,6-Dimethoxy-5,6-
dimethyl-1,4-dioxan-2-yl]-1-[(<i>S</i>)-1,1-dimethylethylsulfonyl]aziridine
;
_chemical_name_common     ?
_chemical_formula_moiety     'C14 H27 N O6 S'
_chemical_formula_sum     'C14 H27 N O6 S'
_chemical_formula_iupac     'C14 H27 N O6 S'
_chemical_formula_weight     337.43
_chemical_melting_point     ?
_symmetry_cell_setting     monoclinic
_symmetry_space_group_name_H-M     'P 21'
_symmetry_space_group_name_Hall     'P 2yb'
loop_
    _symmetry_equiv_pos_as_xyz
    'x, y, z'
    '-x, y+1/2, -z'
_cell_length_a     8.31483(9)
_cell_length_b     10.31672(10)
_cell_length_c     10.33015(11)
_cell_angle_alpha     90.00
_cell_angle_beta     91.0961(10)
_cell_angle_gamma     90.00
_cell_volume     885.977(16)
_cell_formula_units_Z     2
_cell_measurement_reflns_used     44949
_cell_measurement_theta_min     4.28
_cell_measurement_theta_max     73.25
_cell_measurement_temperature     90(2)
_exptl_crystal_description     slab
_exptl_crystal_colour     colourless
_exptl_crystal_size_max     0.95
_exptl_crystal_size_mid     0.67
_exptl_crystal_size_min     0.15
_exptl_crystal_density_diffrn     1.265
_exptl_crystal_density_meas     ?
_exptl_crystal_density_method     ?
_exptl_crystal_F_000     364
_exptl_absorpt_coefficient_mu     1.861
_exptl_absorpt_correction_type     analytical
_exptl_absorpt_process_details
;
[<i>CrysAlis PRO</i> (Oxford Diffraction, 2010); analytical numeric
absorption
correction using a multifaceted crystal model (Clark & Reid, 1995)]
;
_exptl_absorpt_correction_T_min     0.320
_exptl_absorpt_correction_T_max     0.764
_diffrn_ambient_temperature     90(2)
_diffrn_radiation_type     'Cu K\a'
_diffrn_radiation_wavelength     1.5418
_diffrn_radiation_source     'SuperNova (Cu) X-ray Source'
_diffrn_radiation_monochromator     'mirror'
_diffrn_measurement_device_type
                  'Oxford Diffraction SuperNova, single source at offset, Atlas'
_diffrn_measurement_method     \w
_diffrn_detector_area_resol_mean     10.3613
_diffrn_reflns_number     48647
_diffrn_reflns_av_R_equivalents     0.0821
_diffrn_reflns_av_sigmaI/netI     0.0214
_diffrn_reflns_theta_min     4.28
_diffrn_reflns_theta_max     73.40
_diffrn_reflns_theta_full     67.50
_diffrn_measured_fraction_theta_max     0.997
_diffrn_measured_fraction_theta_full     1.000
_diffrn_reflns_limit_h_min     -10
_diffrn_reflns_limit_h_max     10
_diffrn_reflns_limit_k_min     -12
_diffrn_reflns_limit_k_max     12
_diffrn_reflns_limit_l_min     -12
_diffrn_reflns_limit_l_max     12
_diffrn_standards_number     0
_diffrn_standards_interval_count     .
_diffrn_standards_decay_%     0
_refine_special_details
;
Refinement of <i>F</i>^2^ against ALL reflections. The weighted <i>R</i>-factor
<i>wR</i> and goodness of fit <i>S</i> are based on <i>F</i>^2^, conventional
<i>R</i>-factors <i>R</i> are based on <i>F</i>, with <i>F</i> set to zero for
negative <i>F</i>^2^. The threshold expression of <i>F</i>^2^ >
2\s(<i>F</i>^2^) is used only for calculating <i>R</i>-factors(gt) <i>etc</i>.
and is not relevant to the choice of reflections for refinement.
<i>R</i>-factors based on <i>F</i>^2^ are statistically about twice as large
as those based on <i>F</i>, and <i>R</i>- factors based on ALL data will be
even larger.
;
_reflns_number_total     3548
_reflns_number_gt     3532
_reflns_threshold_expression     I>2\s(I)
_refine_ls_structure_factor_coef     Fsqd
_refine_ls_matrix_type     full
_refine_ls_R_factor_all     0.0380
_refine_ls_R_factor_gt     0.0379
_refine_ls_wR_factor_gt     0.1034
_refine_ls_wR_factor_ref     0.1035
_refine_ls_goodness_of_fit_ref     1.101
_refine_ls_restrained_S_all     1.101
_refine_ls_number_reflns     3548
_refine_ls_number_parameters     206
_refine_ls_number_restraints     1
_refine_ls_hydrogen_treatment     constr
_refine_ls_weighting_scheme     calc
_refine_ls_weighting_details
         'calc w=1/[\s^2^(Fo^2^)+(0.0774P)^2^+0.1298P] where P=(Fo^2^+2Fc^2^)/3'
_atom_sites_solution_hydrogens     geom
_atom_sites_solution_primary     direct
_atom_sites_solution_secondary     difmap
_refine_ls_shift/su_max     0.000
_refine_ls_shift/su_mean     0.000
_refine_diff_density_max     0.254
_refine_diff_density_min     -0.355
_refine_ls_extinction_method     none
_refine_ls_extinction_coef     ?
_refine_ls_abs_structure_details     'Flack (1983), 1653 Friedel pairs'
_refine_ls_abs_structure_Flack     -0.009(13)
loop_
    _atom_type_symbol
    _atom_type_description
    _atom_type_scat_dispersion_real
    _atom_type_scat_dispersion_imag
    _atom_type_scat_source
    'C' 'C' 0.0181 0.0091
                         'International Tables Vol C Tables 4.2.6.8 and 6.1.1.4'
    'H' 'H' 0.0000 0.0000
                         'International Tables Vol C Tables 4.2.6.8 and 6.1.1.4'
    'N' 'N' 0.0311 0.0180
                         'International Tables Vol C Tables 4.2.6.8 and 6.1.1.4'
    'O' 'O' 0.0492 0.0322
                         'International Tables Vol C Tables 4.2.6.8 and 6.1.1.4'
    'S' 'S' 0.3331 0.5567
                         'International Tables Vol C Tables 4.2.6.8 and 6.1.1.4'
_computing_data_collection
;
<i>CrysAlis PRO</i> (Oxford Diffraction, 2010)
;
_computing_cell_refinement
;
<i>CrysAlis PRO</i> (Oxford Diffraction, 2010)
;
_computing_data_reduction
;
<i>CrysAlis PRO</i> (Oxford Diffraction, 2010)
;
_computing_structure_solution     'SHELXS97 (Sheldrick, 2008)'
_computing_structure_refinement     'SHELXL97 (Sheldrick, 2008)'
_computing_molecular_graphics     '<i>OLEX2</i> (Dolomanov <i>et al.</i>, 2009)'
_computing_publication_material     '<i>publCIF</i> (Westrip, 2010)'
loop_
    _atom_site_type_symbol
    _atom_site_label
    _atom_site_fract_x
    _atom_site_fract_y
    _atom_site_fract_z
    _atom_site_U_iso_or_equiv
    _atom_site_adp_type
    _atom_site_calc_flag
    _atom_site_refinement_flags
    _atom_site_occupancy
    _atom_site_disorder_assembly
    _atom_site_disorder_group
    N N1 0.37564(17) 0.58231(13) 0.58518(14) 0.0196(3) Uani d . 1 . .
    C C2 0.5315(2) 0.51956(18) 0.61615(16) 0.0205(3) Uani d . 1 . .
    H H2 0.5588 0.4412 0.5639 0.025 Uiso calc R 1 . .
    C C3 0.5278(2) 0.6453(2) 0.54586(19) 0.0284(4) Uani d . 1 . .
    H H3A 0.5631 0.7238 0.5937 0.034 Uiso calc R 1 . .
    H H3B 0.5539 0.6448 0.4528 0.034 Uiso calc R 1 . .
    C C4 0.56425(18) 0.51094(17) 0.75921(15) 0.0186(3) Uani d . 1 . .
    H H4 0.5312 0.5935 0.8019 0.022 Uiso calc R 1 . .
    O O5 0.73405(13) 0.49225(12) 0.77640(10) 0.0181(2) Uani d . 1 . .
    C C6 0.7813(2) 0.48353(17) 0.90943(15) 0.0190(3) Uani d . 1 . .
    C C7 0.6875(2) 0.37256(17) 0.97603(16) 0.0199(3) Uani d . 1 . .
    O O8 0.51910(14) 0.38873(12) 0.95304(11) 0.0205(3) Uani d . 1 . .
    C C9 0.4763(2) 0.39781(17) 0.81885(16) 0.0198(3) Uani d . 1 . .
    H H9A 0.3587 0.4105 0.8087 0.024 Uiso calc R 1 . .
    H H9B 0.5055 0.3165 0.7741 0.024 Uiso calc R 1 . .
    O O10 0.73723(16) 0.59700(13) 0.97601(13) 0.0243(3) Uani d . 1 . .
    C C11 0.8058(3) 0.7144(2) 0.9290(2) 0.0368(5) Uani d . 1 . .
    H H11B 0.7977 0.7160 0.8342 0.055 Uiso calc R 1 . .
    H H11C 0.9192 0.7192 0.9562 0.055 Uiso calc R 1 . .
    H H11A 0.7476 0.7887 0.9643 0.055 Uiso calc R 1 . .
    C C12 0.9618(2) 0.46183(19) 0.90905(17) 0.0238(4) Uani d . 1 . .
    H H12A 1.0041 0.4623 0.9983 0.036 Uiso calc R 1 . .
    H H12C 1.0131 0.5312 0.8598 0.036 Uiso calc R 1 . .
    H H12B 0.9850 0.3780 0.8689 0.036 Uiso calc R 1 . .
    O O13 0.74372(15) 0.25843(12) 0.91606(12) 0.0219(3) Uani d . 1 . .
    C C14 0.6670(2) 0.14069(18) 0.95495(18) 0.0261(4) Uani d . 1 . .
    H H14C 0.6912 0.0718 0.8930 0.039 Uiso calc R 1 . .
    H H14A 0.5504 0.1541 0.9572 0.039 Uiso calc R 1 . .
    H H14B 0.7068 0.1157 1.0413 0.039 Uiso calc R 1 . .
    C C15 0.7090(2) 0.3703(2) 1.12238(17) 0.0293(4) Uani d . 1 . .
    H H15A 0.6786 0.4547 1.1580 0.044 Uiso calc R 1 . .
    H H15C 0.8219 0.3522 1.1449 0.044 Uiso calc R 1 . .
    H H15B 0.6406 0.3026 1.1587 0.044 Uiso calc R 1 . .
    S S16 0.26511(4) 0.50297(4) 0.47432(3) 0.02020(12) Uani d . 1 . .
    O O17 0.21224(16) 0.38671(12) 0.53743(14) 0.0278(3) Uani d . 1 . .
    O O18 0.35073(16) 0.48822(16) 0.35537(13) 0.0323(3) Uani d . 1 . .
    C C19 0.09768(19) 0.61192(18) 0.45030(16) 0.0205(3) Uani d . 1 . .
    C C20 0.1621(2) 0.74360(18) 0.40680(19) 0.0267(4) Uani d . 1 . .
    H H20A 0.2301 0.7807 0.4759 0.040 Uiso calc R 1 . .
    H H20C 0.0718 0.8021 0.3880 0.040 Uiso calc R 1 . .
    H H20B 0.2256 0.7323 0.3287 0.040 Uiso calc R 1 . .
    C C21 0.0075(2) 0.62361(19) 0.57736(18) 0.0264(4) Uani d . 1 . .
    H H21B -0.0386 0.5393 0.5998 0.040 Uiso calc R 1 . .
    H H21C -0.0790 0.6876 0.5673 0.040 Uiso calc R 1 . .
    H H21A 0.0822 0.6515 0.6464 0.040 Uiso calc R 1 . .
    C C22 -0.0086(2) 0.5508(2) 0.3442(2) 0.0338(4) Uani d . 1 . .
    H H22B 0.0512 0.5465 0.2634 0.051 Uiso calc R 1 . .
    H H22C -0.1054 0.6037 0.3308 0.051 Uiso calc R 1 . .
    H H22A -0.0395 0.4631 0.3704 0.051 Uiso calc R 1 . .
loop_
    _atom_site_aniso_label
    _atom_site_aniso_U_11
    _atom_site_aniso_U_22
    _atom_site_aniso_U_33
    _atom_site_aniso_U_12
    _atom_site_aniso_U_13
    _atom_site_aniso_U_23
    N1 0.0192(7) 0.0145(7) 0.0251(7) -0.0006(5) 0.0015(5) 0.0016(5)
    C2 0.0174(7) 0.0205(9) 0.0239(8) 0.0015(6) 0.0039(6) 0.0021(6)
    C3 0.0226(8) 0.0290(9) 0.0335(9) -0.0073(7) 0.0004(7) 0.0119(8)
    C4 0.0168(7) 0.0169(8) 0.0221(7) -0.0004(7) 0.0040(5) 0.0012(6)
    O5 0.0171(5) 0.0175(5) 0.0199(5) -0.0001(5) 0.0038(4) 0.0014(5)
    C6 0.0200(7) 0.0165(8) 0.0207(7) -0.0008(6) 0.0033(6) -0.0021(6)
    C7 0.0217(9) 0.0182(8) 0.0200(7) -0.0015(7) 0.0041(6) 0.0003(6)
    O8 0.0210(6) 0.0214(6) 0.0192(5) -0.0015(5) 0.0055(4) 0.0001(4)
    C9 0.0194(8) 0.0183(8) 0.0219(7) -0.0021(6) 0.0022(6) 0.0006(6)
    O10 0.0259(6) 0.0176(6) 0.0297(7) -0.0045(5) 0.0081(5) -0.0067(5)
    C11 0.0378(12) 0.0178(9) 0.0553(13) -0.0092(8) 0.0160(10) -0.0113(9)
    C12 0.0195(8) 0.0272(9) 0.0248(8) -0.0014(6) 0.0018(6) 0.0020(7)
    O13 0.0252(6) 0.0164(6) 0.0244(6) 0.0008(5) 0.0077(5) 0.0020(5)
    C14 0.0285(9) 0.0189(8) 0.0312(9) -0.0007(7) 0.0089(7) 0.0066(7)
    C15 0.0326(9) 0.0358(10) 0.0196(8) -0.0043(8) 0.0031(7) 0.0015(8)
    S16 0.0213(2) 0.0156(2) 0.0238(2) 0.00156(15) 0.00127(14) -0.00083(14)
    O17 0.0297(7) 0.0131(6) 0.0404(7) -0.0024(5) -0.0035(5) 0.0021(5)
    O18 0.0329(7) 0.0361(8) 0.0281(6) 0.0092(6) 0.0054(5) -0.0064(6)
    C19 0.0188(8) 0.0192(8) 0.0235(8) 0.0012(6) 0.0024(6) 0.0046(6)
    C20 0.0278(9) 0.0205(8) 0.0321(9) 0.0031(7) 0.0087(7) 0.0081(7)
    C21 0.0237(8) 0.0248(9) 0.0310(9) 0.0049(7) 0.0093(7) 0.0073(7)
    C22 0.0289(9) 0.0398(11) 0.0323(9) -0.0014(8) -0.0068(8) 0.0023(9)
_geom_special_details
;
All e.s.d.'s (except the e.s.d. in the dihedral angle between two l.s. planes)
are estimated using the full covariance matrix. The cell e.s.d.'s are taken
into account individually in the estimation of e.s.d.'s in distances, angles
and torsion angles; correlations between e.s.d.'s in cell parameters are only
used when they are defined by crystal symmetry. An approximate (isotropic)
treatment of cell e.s.d.'s is used for estimating e.s.d.'s involving l.s.
planes.
;
loop_
    _geom_bond_atom_site_label_1
    _geom_bond_atom_site_label_2
    _geom_bond_site_symmetry_2
    _geom_bond_distance
    _geom_bond_publ_flag
    N1 C2 . 1.478(2) ?
    N1 C3 . 1.486(2) ?
    N1 S16 . 1.6690(14) ?
    C2 C3 . 1.487(3) ?
    C2 C4 . 1.500(2) ?
    C2 H2 . 1.0000 ?
    C3 H3A . 0.9900 ?
    C3 H3B . 0.9900 ?
    C4 O5 . 1.4326(18) ?
    C4 C9 . 1.515(2) ?
    C4 H4 . 1.0000 ?
    O5 C6 . 1.4248(18) ?
    C6 O10 . 1.410(2) ?
    C6 C12 . 1.518(2) ?
    C6 C7 . 1.553(2) ?
    C7 O13 . 1.414(2) ?
    C7 O8 . 1.425(2) ?
    C7 C15 . 1.519(2) ?
    O8 C9 . 1.428(2) ?
    C9 H9A . 0.9900 ?
    C9 H9B . 0.9900 ?
    O10 C11 . 1.428(2) ?
    C11 H11B . 0.9800 ?
    C11 H11C . 0.9800 ?
    C11 H11A . 0.9800 ?
    C12 H12A . 0.9800 ?
    C12 H12C . 0.9800 ?
    C12 H12B . 0.9800 ?
    O13 C14 . 1.433(2) ?
    C14 H14C . 0.9800 ?
    C14 H14A . 0.9800 ?
    C14 H14B . 0.9800 ?
    C15 H15A . 0.9800 ?
    C15 H15C . 0.9800 ?
    C15 H15B . 0.9800 ?
    S16 O17 . 1.4380(14) ?
    S16 O18 . 1.4399(14) ?
    S16 C19 . 1.8027(17) ?
    C19 C21 . 1.529(2) ?
    C19 C22 . 1.531(3) ?
    C19 C20 . 1.531(2) ?
    C20 H20A . 0.9800 ?
    C20 H20C . 0.9800 ?
    C20 H20B . 0.9800 ?
    C21 H21B . 0.9800 ?
    C21 H21C . 0.9800 ?
    C21 H21A . 0.9800 ?
    C22 H22B . 0.9800 ?
    C22 H22C . 0.9800 ?
    C22 H22A . 0.9800 ?
loop_
    _geom_angle_atom_site_label_1
    _geom_angle_atom_site_label_2
    _geom_angle_atom_site_label_3
    _geom_angle_site_symmetry_1
    _geom_angle_site_symmetry_3
    _geom_angle
    _geom_angle_publ_flag
    C2 N1 C3 . . 60.21(11) ?
    C2 N1 S16 . . 113.74(11) ?
    C3 N1 S16 . . 119.18(12) ?
    N1 C2 C3 . . 60.17(11) ?
    N1 C2 C4 . . 112.41(14) ?
    C3 C2 C4 . . 122.30(16) ?
    N1 C2 H2 . . 116.4 ?
    C3 C2 H2 . . 116.4 ?
    C4 C2 H2 . . 116.4 ?
    N1 C3 C2 . . 59.62(11) ?
    N1 C3 H3A . . 117.8 ?
    C2 C3 H3A . . 117.8 ?
    N1 C3 H3B . . 117.8 ?
    C2 C3 H3B . . 117.8 ?
    H3A C3 H3B . . 114.9 ?
    O5 C4 C2 . . 106.87(12) ?
    O5 C4 C9 . . 109.16(13) ?
    C2 C4 C9 . . 111.49(13) ?
    O5 C4 H4 . . 109.8 ?
    C2 C4 H4 . . 109.8 ?
    C9 C4 H4 . . 109.8 ?
    C6 O5 C4 . . 112.39(11) ?
    O10 C6 O5 . . 110.41(13) ?
    O10 C6 C12 . . 112.95(14) ?
    O5 C6 C12 . . 105.14(13) ?
    O10 C6 C7 . . 104.98(13) ?
    O5 C6 C7 . . 110.01(13) ?
    C12 C6 C7 . . 113.42(14) ?
    O13 C7 O8 . . 110.88(13) ?
    O13 C7 C15 . . 112.93(15) ?
    O8 C7 C15 . . 105.33(13) ?
    O13 C7 C6 . . 104.27(13) ?
    O8 C7 C6 . . 109.87(14) ?
    C15 C7 C6 . . 113.65(15) ?
    C7 O8 C9 . . 113.28(12) ?
    O8 C9 C4 . . 109.40(13) ?
    O8 C9 H9A . . 109.8 ?
    C4 C9 H9A . . 109.8 ?
    O8 C9 H9B . . 109.8 ?
    C4 C9 H9B . . 109.8 ?
    H9A C9 H9B . . 108.2 ?
    C6 O10 C11 . . 115.42(13) ?
    O10 C11 H11B . . 109.5 ?
    O10 C11 H11C . . 109.5 ?
    H11B C11 H11C . . 109.5 ?
    O10 C11 H11A . . 109.5 ?
    H11B C11 H11A . . 109.5 ?
    H11C C11 H11A . . 109.5 ?
    C6 C12 H12A . . 109.5 ?
    C6 C12 H12C . . 109.5 ?
    H12A C12 H12C . . 109.5 ?
    C6 C12 H12B . . 109.5 ?
    H12A C12 H12B . . 109.5 ?
    H12C C12 H12B . . 109.5 ?
    C7 O13 C14 . . 115.48(12) ?
    O13 C14 H14C . . 109.5 ?
    O13 C14 H14A . . 109.5 ?
    H14C C14 H14A . . 109.5 ?
    O13 C14 H14B . . 109.5 ?
    H14C C14 H14B . . 109.5 ?
    H14A C14 H14B . . 109.5 ?
    C7 C15 H15A . . 109.5 ?
    C7 C15 H15C . . 109.5 ?
    H15A C15 H15C . . 109.5 ?
    C7 C15 H15B . . 109.5 ?
    H15A C15 H15B . . 109.5 ?
    H15C C15 H15B . . 109.5 ?
    O17 S16 O18 . . 117.33(9) ?
    O17 S16 N1 . . 105.49(7) ?
    O18 S16 N1 . . 111.26(8) ?
    O17 S16 C19 . . 109.91(8) ?
    O18 S16 C19 . . 109.97(8) ?
    N1 S16 C19 . . 101.67(8) ?
    C21 C19 C22 . . 111.19(15) ?
    C21 C19 C20 . . 111.23(15) ?
    C22 C19 C20 . . 110.84(15) ?
    C21 C19 S16 . . 108.74(11) ?
    C22 C19 S16 . . 105.99(14) ?
    C20 C19 S16 . . 108.67(12) ?
    C19 C20 H20A . . 109.5 ?
    C19 C20 H20C . . 109.5 ?
    H20A C20 H20C . . 109.5 ?
    C19 C20 H20B . . 109.5 ?
    H20A C20 H20B . . 109.5 ?
    H20C C20 H20B . . 109.5 ?
    C19 C21 H21B . . 109.5 ?
    C19 C21 H21C . . 109.5 ?
    H21B C21 H21C . . 109.5 ?
    C19 C21 H21A . . 109.5 ?
    H21B C21 H21A . . 109.5 ?
    H21C C21 H21A . . 109.5 ?
    C19 C22 H22B . . 109.5 ?
    C19 C22 H22C . . 109.5 ?
    H22B C22 H22C . . 109.5 ?
    C19 C22 H22A . . 109.5 ?
    H22B C22 H22A . . 109.5 ?
    H22C C22 H22A . . 109.5 ?
loop_
    _geom_torsion_atom_site_label_1
    _geom_torsion_atom_site_label_2
    _geom_torsion_atom_site_label_3
    _geom_torsion_atom_site_label_4
    _geom_torsion_site_symmetry_1
    _geom_torsion_site_symmetry_2
    _geom_torsion_site_symmetry_3
    _geom_torsion_site_symmetry_4
    _geom_torsion
    _geom_torsion_publ_flag
    S16 N1 C2 C3 . . . . 111.22(14) ?
    C3 N1 C2 C4 . . . . 115.46(17) ?
    S16 N1 C2 C4 . . . . -133.32(13) ?
    S16 N1 C3 C2 . . . . -102.22(14) ?
    C4 C2 C3 N1 . . . . -99.05(17) ?
    N1 C2 C4 O5 . . . . -160.31(14) ?
    C3 C2 C4 O5 . . . . -92.39(19) ?
    N1 C2 C4 C9 . . . . 80.49(18) ?
    C3 C2 C4 C9 . . . . 148.40(16) ?
    C2 C4 O5 C6 . . . . 179.52(14) ?
    C9 C4 O5 C6 . . . . -59.78(17) ?
    C4 O5 C6 O10 . . . . -58.81(16) ?
    C4 O5 C6 C12 . . . . 179.07(14) ?
    C4 O5 C6 C7 . . . . 56.60(17) ?
    O10 C6 C7 O13 . . . . -174.97(12) ?
    O5 C6 C7 O13 . . . . 66.24(15) ?
    C12 C6 C7 O13 . . . . -51.20(17) ?
    O10 C6 C7 O8 . . . . 66.15(16) ?
    O5 C6 C7 O8 . . . . -52.65(17) ?
    C12 C6 C7 O8 . . . . -170.08(13) ?
    O10 C6 C7 C15 . . . . -51.58(18) ?
    O5 C6 C7 C15 . . . . -170.38(14) ?
    C12 C6 C7 C15 . . . . 72.19(19) ?
    O13 C7 O8 C9 . . . . -59.68(17) ?
    C15 C7 O8 C9 . . . . 177.84(14) ?
    C6 C7 O8 C9 . . . . 55.06(17) ?
    C7 O8 C9 C4 . . . . -58.42(18) ?
    O5 C4 C9 O8 . . . . 58.54(17) ?
    C2 C4 C9 O8 . . . . 176.38(13) ?
    O5 C6 O10 C11 . . . . -59.72(19) ?
    C12 C6 O10 C11 . . . . 57.7(2) ?
    C7 C6 O10 C11 . . . . -178.25(16) ?
    O8 C7 O13 C14 . . . . -57.86(17) ?
    C15 C7 O13 C14 . . . . 60.08(19) ?
    C6 C7 O13 C14 . . . . -176.06(14) ?
    C2 N1 S16 O17 . . . . 70.35(13) ?
    C3 N1 S16 O17 . . . . 138.26(13) ?
    C2 N1 S16 O18 . . . . -57.90(14) ?
    C3 N1 S16 O18 . . . . 10.01(16) ?
    C2 N1 S16 C19 . . . . -174.94(12) ?
    C3 N1 S16 C19 . . . . -107.03(14) ?
    O17 S16 C19 C21 . . . . 48.33(14) ?
    O18 S16 C19 C21 . . . . 178.96(13) ?
    N1 S16 C19 C21 . . . . -63.07(13) ?
    O17 S16 C19 C22 . . . . -71.29(14) ?
    O18 S16 C19 C22 . . . . 59.34(14) ?
    N1 S16 C19 C22 . . . . 177.31(12) ?
    O17 S16 C19 C20 . . . . 169.54(12) ?
    O18 S16 C19 C20 . . . . -59.83(14) ?
    N1 S16 C19 C20 . . . . 58.14(13) ?
data_global
_journal_date_recd_electronic     2010-11-11
_journal_date_accepted     2010-11-22
_journal_name_full     'Acta Crystallographica, Section E'
_journal_year     2010
_journal_volume     66
_journal_issue     12
_journal_page_first     o3335
_journal_page_last     o3335
_journal_paper_category     QO
_journal_coeditor_code     HB5738
_publ_contact_author_name     'David C. Forbes'
_publ_contact_author_address
;
Department of Chemistry
University of South Alabama
Mobile AL 36688-0002 USA
;
_publ_contact_author_email     'dforbes@southalabama.edu'
_publ_contact_author_fax     '1 251-460-7359'
_publ_contact_author_phone     '1 251-460-6689'
_publ_section_title
;\
(2<i>S</i>)-2-[(2<i>S</i>*,5<i>R</i>*,6<i>R</i>*)-5,6-Dimethoxy-5,6-dimethyl-1,\
4-dioxan-2-yl]-1-[(<i>S</i>)-1,1-dimethylethylsulfonyl]aziridine
;
loop_
    _publ_author_name
    _publ_author_footnote
    _publ_author_address
    'Moragas Sol\`a, Toni' .
;
School of Chemistry
University of Nottingham
Nottingham NG7 2RD
England
;
    'Lewis, William' .
;
School of Chemistry
University of Nottingham
Nottingham NG7 2RD
England
;
    'Bettigeri, Sampada V.' .
;
Department of Chemistry
University of South Alabama
Mobile
AL 36688-0002
USA
;
    'Stockman, Robert A.' .
;
School of Chemistry
University of Nottingham
Nottingham NG7 2RD
England
;
    'Forbes, David C.' .
;
Department of Chemistry
University of South Alabama
Mobile
AL 36688-0002
USA
;
_publ_section_synopsis     .
