# Supplementary material for: (2S)-2-[(2S*,5R*,6R*)-5,6-Dimeth­oxy-5,6-dimethyl-1,4-dioxan-2-yl]-1-[(S)-1,1-dimethyl­ethylsulfon­yl]aziridine
Source: Acta Crystallogr Sect E Struct Rep Online. 2010 Nov 27;66(Pt 12):o3335. doi: 10.1107/S1600536810048816 (PMC3011582; doi:10.1107/S1600536810048816)
Supplement: Supplementary file 2 [file e-66-o3335-Isup2.hkl]

# 
# h,k,l, Fc-squared, Fo-squared, sigma(Fo-squared) and status flag 
# 
data_I
_shelx_title ' TMSRSF in P2(1)' 
_shelx_refln_list_code          4 
_shelx_F_calc_maximum      112.32 
_exptl_crystal_F_000       364.00 
_reflns_d_resolution_high  0.8044 
 
loop_ 
 _symmetry_equiv_pos_as_xyz 
 'x, y, z' 
 '-x, y+1/2, -z' 
 
_cell_length_a     8.3148 
_cell_length_b    10.3167 
_cell_length_c    10.3302 
_cell_angle_alpha  90.000 
_cell_angle_beta   91.096 
_cell_angle_gamma  90.000 
 
_shelx_F_squared_multiplier     1.000 
 
loop_ 
 _refln_index_h 
 _refln_index_k 
 _refln_index_l 
 _refln_F_squared_calc 
 _refln_F_squared_meas 
 _refln_F_squared_sigma 
 _refln_observed_status 
   0 -12   0      101.84       76.48      5.65 o 
   1 -12   0       63.83       51.74      1.65 o 
   2 -12   0      183.30      156.21      5.50 o 
   3 -12   0       13.62       12.36      0.77 o 
   1 -11   0      132.41      111.97      2.24 o 
   2 -11   0       19.72       16.83      0.59 o 
   3 -11   0       20.63       18.30      0.61 o 
   4 -11   0       88.55       77.77      4.20 o 
   5 -11   0       30.24       28.76      1.06 o 
   0 -10   0      570.48      486.07     13.37 o 
   1 -10   0       97.87       85.44      2.38 o 
   2 -10   0      297.49      280.93      7.55 o 
   3 -10   0       40.78       36.01      1.24 o 
   4 -10   0      150.06      127.49      1.96 o 
   5 -10   0       26.23       26.67      1.00 o 
   6 -10   0      137.99      128.46      4.59 o 
   1  -9   0      298.62      268.28      3.11 o 
   2  -9   0       68.67       61.29      1.19 o 
   3  -9   0      252.97      238.72      9.70 o 
   4  -9   0       89.90       87.82      2.39 o 
   5  -9   0       23.35       22.71      0.78 o 
   6  -9   0        8.10        8.44      0.36 o 
   7  -9   0       23.12       18.90      1.70 o 
   0  -8   0     3019.33     3058.29     64.35 o 
   1  -8   0      308.47      308.51      4.09 o 
   2  -8   0      901.06      832.38     11.78 o 
   3  -8   0       96.65       87.84      1.36 o 
   4  -8   0      633.66      586.36      8.18 o 
   5  -8   0      205.92      196.76      3.84 o 
   6  -8   0      100.14       94.37      1.94 o 
   7  -8   0       37.84       34.85      1.01 o 
   8  -8   0       31.24       31.24      1.14 o 
   1  -7   0      164.12      161.51      2.98 o 
   2  -7   0       70.27       67.20      0.86 o 
   3  -7   0      372.54      340.75      4.79 o 
   4  -7   0      109.65      107.66      1.94 o 
   5  -7   0       62.86       54.96      1.68 o 
   6  -7   0       95.57       83.89      3.03 o 
   7  -7   0       67.90       66.09      1.72 o 
   8  -7   0       22.78       23.70      0.80 o 
   0  -6   0      108.84       72.18      1.89 o 
   1  -6   0      231.10      218.73      4.30 o 
   2  -6   0       91.88       67.60      1.05 o 
   3  -6   0      392.13      359.83      4.30 o 
   4  -6   0      139.63      119.79      2.06 o 
   5  -6   0       68.72       71.27      1.30 o 
   6  -6   0      121.54      129.52      4.62 o 
   7  -6   0       45.86       46.96      1.15 o 
   8  -6   0       26.13       29.52      0.82 o 
   9  -6   0        3.68        3.58      0.29 o 
   1  -5   0       41.05       47.74      0.90 o 
   2  -5   0      328.34      320.43      6.56 o 
   3  -5   0      425.76      403.23      6.21 o 
   4  -5   0      488.09      466.27      6.52 o 
   5  -5   0       57.45       50.24      0.88 o 
   6  -5   0      243.80      255.12      5.29 o 
   7  -5   0       80.29       74.49      1.43 o 
   8  -5   0      151.86      164.09      3.53 o 
   9  -5   0       61.17       67.37      2.04 o 
   0  -4   0      146.56      121.22      2.08 o 
   1  -4   0      133.55      124.08      3.35 o 
   2  -4   0     1429.73     1342.41     23.62 o 
   3  -4   0      229.72      229.21      4.58 o 
   4  -4   0      143.68      141.22      2.02 o 
   5  -4   0      100.53       99.68      1.72 o 
   6  -4   0      509.37      487.60      8.82 o 
   7  -4   0      177.97      185.23      3.76 o 
   8  -4   0       71.59       68.95      1.59 o 
   9  -4   0       66.28       65.02      1.51 o 
   1  -3   0      308.38      261.92      5.46 o 
   2  -3   0      352.58      328.01      5.78 o 
   3  -3   0      894.54      817.87     10.79 o 
   4  -3   0      452.56      441.32      4.18 o 
   5  -3   0      158.98      155.28      3.23 o 
   6  -3   0      124.30      110.90      2.27 o 
   7  -3   0       58.62       58.54      1.02 o 
   8  -3   0       42.37       44.06      1.11 o 
   9  -3   0       58.75       51.98      1.22 o 
  10  -3   0      119.89      121.42      2.71 o 
   0  -2   0     7007.03     5873.11     97.84 o 
   1  -2   0      890.57      842.49     16.10 o 
   2  -2   0      252.67      248.19      4.05 o 
   3  -2   0     1389.83     1324.71     20.66 o 
   4  -2   0      954.97      931.09     16.14 o 
   5  -2   0       68.98       72.92      1.97 o 
   6  -2   0      162.34      150.00      4.03 o 
   7  -2   0       68.63       67.64      1.10 o 
   8  -2   0      162.44      158.93      4.12 o 
   9  -2   0       16.20       18.52      0.74 o 
  10  -2   0       40.51       44.46      1.59 o 
   1  -1   0      881.73      805.51      7.93 o 
   2  -1   0      168.50      159.54      1.87 o 
   3  -1   0       15.45       14.67      0.58 o 
   4  -1   0      677.27      693.05     14.81 o 
   5  -1   0      674.83      680.17     21.01 o 
   6  -1   0      151.13      158.89      6.21 o 
   7  -1   0      252.46      245.80      7.53 o 
   8  -1   0       27.40       28.46      0.94 o 
   9  -1   0        2.97        2.03      0.32 o 
  10  -1   0       25.28       26.44      1.20 o 
   1   0   0     1067.55     1135.03     16.47 o 
   2   0   0     1350.10     1323.66     14.03 o 
   3   0   0      194.35      191.58      1.69 o 
   4   0   0     4943.30     4887.86     75.27 o 
   5   0   0      163.60      187.33      4.65 o 
   6   0   0       18.03       15.86      0.62 o 
   7   0   0       11.80       14.40      0.71 o 
   8   0   0      240.16      222.18      3.35 o 
   9   0   0       14.05       15.49      0.91 o 
  10   0   0       24.78       23.87      0.86 o 
   1   1   0     1007.67     1003.66      9.45 o 
   2   1   0      176.33      176.14      1.62 o 
   3   1   0       11.23        8.24      0.40 o 
   4   1   0      707.09      718.56     16.10 o 
   5   1   0      659.56      705.67     20.04 o 
   6   1   0      160.33      179.74      4.59 o 
   7   1   0      256.03      241.16      9.58 o 
   8   1   0       36.85       44.77      2.38 o 
   9   1   0        4.16        3.08      0.41 o 
  10   1   0       23.80       23.89      0.75 o 
   0   2   0     7070.73     6220.00    111.41 o 
   1   2   0      879.72      942.18     10.56 o 
   2   2   0      194.42      217.03      2.67 o 
   3   2   0     1401.61     1468.47     14.37 o 
   4   2   0      907.86      967.55     11.68 o 
   5   2   0       58.31       65.11      1.07 o 
   6   2   0      175.85      179.84      3.45 o 
   7   2   0       78.44       81.60      3.13 o 
   8   2   0      176.06      174.04      8.88 o 
   9   2   0       10.00       10.02      0.67 o 
  10   2   0       42.00       41.88      1.64 o 
   1   3   0      288.42      269.09      2.39 o 
   2   3   0      359.15      389.15      3.36 o 
   3   3   0      816.80      917.35      8.72 o 
   4   3   0      476.33      545.36      3.59 o 
   5   3   0      125.24      138.75      2.32 o 
   6   3   0      115.27      110.84      1.71 o 
   7   3   0       52.46       51.48      2.09 o 
   8   3   0       41.00       40.64      1.79 o 
   9   3   0       47.84       37.76      5.26 o 
  10   3   0      114.49      104.08      7.73 o 
   0   4   0      133.48      121.63      2.26 o 
   1   4   0      133.13      141.20      1.73 o 
   2   4   0     1426.52     1543.85     19.46 o 
   3   4   0      248.78      288.96      3.65 o 
   4   4   0      136.47      159.11      1.37 o 
   5   4   0      101.11      107.46      1.57 o 
   6   4   0      525.13      529.35      8.90 o 
   7   4   0      190.19      197.16      8.89 o 
   8   4   0       84.18       83.16      2.75 o 
   9   4   0       66.00       52.36      6.06 o 
   1   5   0       69.18       84.94      1.36 o 
   2   5   0      318.09      359.25      4.73 o 
   3   5   0      446.09      488.28      6.23 o 
   4   5   0      472.30      503.98      4.82 o 
   5   5   0       80.85       79.10      1.18 o 
   6   5   0      230.27      233.27      3.78 o 
   7   5   0       93.29       86.96      1.63 o 
   8   5   0      156.38      140.64     11.63 o 
   9   5   0       70.07       66.30      9.16 o 
   0   6   0      127.99       89.12      2.59 o 
   1   6   0      233.95      248.13      6.16 o 
   2   6   0       89.31       78.92      1.77 o 
   3   6   0      374.29      409.84      6.03 o 
   4   6   0      155.19      148.72      1.87 o 
   5   6   0       66.57       72.84      1.22 o 
   6   6   0      104.39      108.53      1.52 o 
   7   6   0       45.85       44.80      1.52 o 
   8   6   0       18.17       16.73      1.56 o 
   9   6   0        7.56       10.16      0.78 o 
   1   7   0      154.20      171.54      4.95 o 
   2   7   0       66.15       72.43      1.39 o 
   3   7   0      404.13      434.38      7.91 o 
   4   7   0      105.24      115.51      1.76 o 
   5   7   0       83.94       81.02      2.12 o 
   6   7   0       84.74       71.22      1.24 o 
   7   7   0       71.85       66.66      3.03 o 
   8   7   0       24.04       19.91      2.38 o 
   0   8   0     2987.21     3619.55    140.46 o 
   1   8   0      313.70      367.48      9.14 o 
   2   8   0      839.56      895.37     23.13 o 
   3   8   0       88.29       89.90      2.31 o 
   4   8   0      649.28      651.79     14.63 o 
   5   8   0      211.74      209.97      6.25 o 
   6   8   0       85.77       82.53      1.71 o 
   7   8   0       37.24       30.07      2.17 o 
   8   8   0       29.75       39.56      1.79 o 
   1   9   0      350.01      400.50      9.36 o 
   2   9   0       65.65       71.19      3.01 o 
   3   9   0      298.62      276.47      8.74 o 
   4   9   0       96.29       94.63      2.29 o 
   5   9   0       34.23       32.14      0.98 o 
   6   9   0       11.22       11.10      0.66 o 
   7   9   0       21.49       16.14      0.86 o 
   0  10   0      542.45      655.29     18.50 o 
   1  10   0       96.83      112.93      3.72 o 
   2  10   0      261.52      299.85      8.83 o 
   3  10   0       38.07       39.74      1.14 o 
   4  10   0      138.82      144.82      4.40 o 
   5  10   0       24.49       26.66      0.80 o 
   6  10   0      132.71      123.50      7.92 o 
   1  11   0      115.28      141.13      2.82 o 
   2  11   0       17.99       20.46      0.60 o 
   3  11   0       18.81       22.45      0.87 o 
   4  11   0       95.22      110.66      1.74 o 
   5  11   0       33.71       37.68      1.12 o 
   0  12   0       82.34       99.28      1.65 o 
   1  12   0       63.23       68.68      1.96 o 
   2  12   0      178.85      194.88      7.51 o 
   3  12   0       17.06       18.95      0.81 o 
  -3 -12   1       98.66       79.79      2.27 o 
  -2 -12   1       66.89       53.00      1.49 o 
  -1 -12   1      118.88      102.09      2.84 o 
   0 -12   1      125.69       90.67      2.52 o 
   1 -12   1       10.68        8.82      0.48 o 
   2 -12   1       79.36       59.43      2.31 o 
   3 -12   1        5.55        4.27      0.34 o 
  -5 -11   1       42.87       34.16      4.35 o 
  -4 -11   1       40.00       35.79      0.93 o 
  -3 -11   1       42.82       39.89      1.54 o 
  -2 -11   1       57.30       51.16      1.01 o 
  -1 -11   1      242.81      206.44      4.65 o 
   0 -11   1       26.39       24.01      0.77 o 
   1 -11   1       59.20       51.32      1.34 o 
   2 -11   1       37.26       32.68      0.97 o 
   3 -11   1       76.88       60.93      2.44 o 
   4 -11   1       22.99       19.41      1.03 o 
   5 -11   1       35.03       32.99      1.77 o 
  -6 -10   1       59.59       55.74      1.95 o 
  -5 -10   1       90.32       89.79      2.21 o 
  -4 -10   1      183.28      169.52      6.03 o 
  -3 -10   1      224.04      214.73      7.59 o 
  -2 -10   1      158.96      150.09      2.84 o 
  -1 -10   1        5.44        5.06      0.36 o 
   0 -10   1      199.19      180.38      3.02 o 
   1 -10   1       48.91       41.10      1.04 o 
   2 -10   1      256.74      246.64      7.58 o 
   3 -10   1       96.39       89.79      2.16 o 
   4 -10   1       42.85       40.58      1.17 o 
   5 -10   1       65.88       56.10      1.27 o 
   6 -10   1      126.82      114.94      5.87 o 
  -7  -9   1       77.18       69.63      4.98 o 
  -6  -9   1       21.49       19.93      0.78 o 
  -5  -9   1      101.27       93.40      1.94 o 
  -4  -9   1       65.07       56.51      2.12 o 
  -3  -9   1      200.95      180.94      3.25 o 
  -2  -9   1        5.15        5.57      0.46 o 
  -1  -9   1     1259.93     1128.51     16.67 o 
   0  -9   1      120.30      116.52      1.94 o 
   1  -9   1     1216.24     1130.82     15.29 o 
   2  -9   1      343.58      326.02      9.23 o 
   3  -9   1      466.55      452.89     17.89 o 
   4  -9   1      148.20      148.24      5.15 o 
   5  -9   1      264.81      272.18     10.78 o 
   6  -9   1       25.11       21.57      0.62 o 
   7  -9   1       25.30       25.74      0.71 o 
  -8  -8   1       24.64       18.57      2.46 o 
  -7  -8   1       60.33       67.74      2.67 o 
  -6  -8   1       12.01       13.65      0.59 o 
  -5  -8   1       26.85       23.10      0.71 o 
  -4  -8   1      248.72      222.38      3.02 o 
  -3  -8   1       72.06       64.31      1.12 o 
  -2  -8   1        7.87        7.55      0.33 o 
  -1  -8   1      155.93      157.66      2.19 o 
   0  -8   1      138.52      131.16      2.01 o 
   1  -8   1      560.48      540.07      8.45 o 
   2  -8   1      295.23      273.26      3.42 o 
   3  -8   1       45.36       41.63      0.71 o 
   4  -8   1      152.46      142.14      4.10 o 
   5  -8   1       64.63       54.53      1.42 o 
   6  -8   1      113.90      105.48      2.69 o 
   7  -8   1        0.95        0.86      0.17 o 
   8  -8   1       24.94       25.73      1.87 o 
  -8  -7   1       58.51       59.47      1.54 o 
  -7  -7   1      173.64      178.21      6.54 o 
  -6  -7   1       29.71       28.09      0.94 o 
  -5  -7   1      133.08      119.38      2.61 o 
  -4  -7   1        4.61        5.79      0.32 o 
  -3  -7   1      125.86      121.96      2.30 o 
  -2  -7   1       79.45       86.87      1.49 o 
  -1  -7   1      199.84      204.58      3.54 o 
   0  -7   1       62.60       63.58      0.98 o 
   1  -7   1      342.81      306.07      4.90 o 
   2  -7   1       38.69       36.21      0.53 o 
   3  -7   1      838.40      791.29      9.21 o 
   4  -7   1      341.84      330.93      4.18 o 
   5  -7   1      154.83      155.90      4.70 o 
   6  -7   1       56.38       58.84      2.10 o 
   7  -7   1       12.71       14.03      0.90 o 
   8  -7   1       37.04       38.17      1.25 o 
  -9  -6   1      138.02      149.31      2.15 o 
  -8  -6   1      166.30      185.28      5.89 o 
  -7  -6   1       44.21       44.57      1.31 o 
  -6  -6   1      133.89      139.08      3.40 o 
  -5  -6   1      633.09      636.86     13.01 o 
  -4  -6   1      900.94      888.12     20.40 o 
  -3  -6   1        3.92        6.39      0.64 o 
  -2  -6   1      260.89      274.70      6.10 o 
  -1  -6   1      947.21      908.46     22.58 o 
   0  -6   1      448.59      439.59      7.82 o 
   1  -6   1        2.39        3.90      0.28 o 
   2  -6   1      887.92      824.34     13.88 o 
   3  -6   1       97.30       94.37      1.35 o 
   4  -6   1      690.85      661.23      9.08 o 
   5  -6   1      171.32      175.45      2.18 o 
   6  -6   1      221.56      224.38      5.17 o 
   7  -6   1       48.25       48.01      1.54 o 
   8  -6   1       51.75       56.10      2.18 o 
   9  -6   1       15.19       17.71      0.93 o 
  -9  -5   1       39.72       40.39      1.43 o 
  -8  -5   1      167.84      181.60      5.49 o 
  -7  -5   1      260.06      268.53      5.37 o 
  -6  -5   1      116.44      107.01      1.74 o 
  -5  -5   1       72.08       71.62      1.22 o 
  -4  -5   1       23.59       26.75      0.50 o 
  -3  -5   1      133.31      124.60      1.87 o 
  -2  -5   1      211.39      220.22      4.67 o 
  -1  -5   1      763.06      766.84     12.41 o 
   0  -5   1       92.19       96.68      1.67 o 
   1  -5   1      214.84      174.02      2.88 o 
   2  -5   1       80.09       70.36      1.82 o 
   3  -5   1      452.89      408.74      7.83 o 
   4  -5   1      342.01      318.30      3.71 o 
   5  -5   1      126.22      132.56      2.08 o 
   6  -5   1      106.08      114.20      2.05 o 
   7  -5   1        0.80        1.38      0.26 o 
   8  -5   1       40.87       43.73      1.02 o 
   9  -5   1       36.34       37.54      1.47 o 
  -9  -4   1      274.38      284.83     14.54 o 
  -8  -4   1        5.30        4.85      0.39 o 
  -7  -4   1      167.32      169.32      4.09 o 
  -6  -4   1      198.60      200.39      3.70 o 
  -5  -4   1     1493.27     1480.53     20.28 o 
  -4  -4   1      175.05      171.23      1.91 o 
  -3  -4   1      496.06      473.90      7.67 o 
  -2  -4   1      282.31      286.92      7.67 o 
  -1  -4   1     6177.42     6048.97     73.48 o 
   0  -4   1      730.35      668.65     10.86 o 
   1  -4   1       59.25       51.63      1.15 o 
   2  -4   1      883.15      784.99     12.11 o 
   3  -4   1       23.00       24.89      0.57 o 
   4  -4   1       58.11       58.05      0.83 o 
   5  -4   1      281.00      276.14      3.25 o 
   6  -4   1        4.26        5.07      0.30 o 
   7  -4   1      126.21      132.32      2.75 o 
   8  -4   1       29.98       27.69      0.74 o 
   9  -4   1       31.49       30.30      0.75 o 
 -10  -3   1        1.60        0.99      0.39 o 
  -9  -3   1      114.67      103.44      5.23 o 
  -8  -3   1       85.75       91.65      2.14 o 
  -7  -3   1      813.23      804.53     13.93 o 
  -6  -3   1       89.29       87.75      1.83 o 
  -5  -3   1      136.87      119.26      3.12 o 
  -4  -3   1      280.88      285.32      5.91 o 
  -3  -3   1       58.13       48.15      0.94 o 
  -2  -3   1       77.05       74.67      1.88 o 
  -1  -3   1      609.92      543.77      6.88 o 
   0  -3   1       34.19       33.60      0.54 o 
   1  -3   1      425.38      395.55      6.17 o 
   2  -3   1     1213.82     1096.04      9.47 o 
   3  -3   1      362.30      359.08      3.47 o 
   4  -3   1      213.62      200.78      3.56 o 
   5  -3   1       70.47       63.76      0.83 o 
   6  -3   1      159.02      148.92      3.19 o 
   7  -3   1      254.26      224.40      3.28 o 
   8  -3   1       24.63       20.79      0.66 o 
   9  -3   1       73.34       77.89      2.08 o 
  10  -3   1       73.69       81.34      3.47 o 
 -10  -2   1       73.34       72.46      5.55 o 
  -9  -2   1       44.24       48.02      1.96 o 
  -8  -2   1      182.70      170.77      3.33 o 
  -7  -2   1       29.41       26.88      0.71 o 
  -6  -2   1      340.36      338.23      6.18 o 
  -5  -2   1      519.28      525.38     22.82 o 
  -4  -2   1      126.01      121.32      3.57 o 
  -3  -2   1      258.13      235.91      4.86 o 
  -2  -2   1     3136.75     2971.36     48.77 o 
  -1  -2   1     1589.81     1460.09     26.15 o 
   0  -2   1     3468.49     3207.90     53.90 o 
   1  -2   1        3.69        3.28      0.17 o 
   2  -2   1     5024.11     4566.56     53.72 o 
   3  -2   1      272.48      279.69      3.11 o 
   4  -2   1      259.58      228.24      4.02 o 
   5  -2   1      112.73      131.41      2.22 o 
   6  -2   1      241.95      240.10      6.20 o 
   7  -2   1       30.40       30.26      0.72 o 
   8  -2   1       84.23       68.50      1.69 o 
   9  -2   1        8.66        9.27      0.62 o 
  10  -2   1       22.44       23.29      0.80 o 
 -10  -1   1       19.85       19.11      1.02 o 
  -9  -1   1       48.87       49.06      1.49 o 
  -8  -1   1      100.90       91.27      1.74 o 
  -7  -1   1      288.15      286.31      9.53 o 
  -6  -1   1      147.43      157.85      4.81 o 
  -5  -1   1      471.19      439.26     23.73 o 
  -4  -1   1       43.51       44.86      1.44 o 
  -3  -1   1      182.60      150.67      4.11 o 
  -2  -1   1     1185.13     1041.22     11.37 o 
  -1  -1   1    12615.59    10963.08    291.92 o 
   0  -1   1     1779.45     1636.64     15.45 o 
   1  -1   1     3687.64     3378.17     18.14 o 
   2  -1   1      836.26      777.46     10.67 o 
   3  -1   1     3883.13     3745.91     70.60 o 
   4  -1   1     1320.68     1386.38     31.37 o 
   5  -1   1      383.05      367.82     10.65 o 
   6  -1   1       53.60       59.20      1.48 o 
   7  -1   1      243.83      227.85      4.33 o 
   8  -1   1       55.32       56.06      1.77 o 
   9  -1   1       18.22       21.01      0.82 o 
  10  -1   1       45.76       49.95      1.55 o 
 -10   0   1        0.13        0.64      0.20 o 
  -9   0   1       25.17       28.22      1.48 o 
  -8   0   1      130.90      113.39      4.17 o 
  -7   0   1       19.98       17.60      1.03 o 
  -6   0   1        0.30        1.02      0.26 o 
  -5   0   1       12.67       15.25      0.57 o 
  -4   0   1      128.31      150.39      2.70 o 
  -3   0   1       21.79       20.26      0.34 o 
  -2   0   1      841.76      863.64      8.54 o 
  -1   0   1     1099.44      984.78     11.00 o 
   0   0   1       82.52       84.70      1.35 o 
   1   0   1     4651.37     4690.96     54.28 o 
   2   0   1      419.46      420.02      4.92 o 
   3   0   1      202.20      217.11      2.28 o 
   4   0   1      318.53      399.30      7.15 o 
   5   0   1      813.89      886.45     22.95 o 
   6   0   1      159.70      176.66      5.41 o 
   7   0   1        4.86        5.11      0.35 o 
   8   0   1      101.44       88.64      2.06 o 
   9   0   1        9.98       11.52      0.67 o 
  10   0   1        6.09        6.80      0.37 o 
 -10   1   1       28.55       25.62      2.27 o 
  -9   1   1       45.37       45.30      1.44 o 
  -8   1   1      114.27      120.74      8.11 o 
  -7   1   1      304.39      289.73     12.25 o 
  -6   1   1      134.65      152.36      4.74 o 
  -5   1   1      431.45      443.35     12.38 o 
  -4   1   1       46.05       48.52      0.99 o 
  -3   1   1      176.96      161.50      1.91 o 
  -2   1   1     1140.96     1147.31     17.00 o 
  -1   1   1    12582.24     9871.86    144.43 o 
   0   1   1     1790.88     1662.45     17.91 o 
   1   1   1     3634.13     3588.95     28.50 o 
   2   1   1      825.91      773.49     10.07 o 
   3   1   1     3817.38     3739.81     60.20 o 
   4   1   1     1308.60     1385.77     31.38 o 
   5   1   1      363.14      336.67      9.59 o 
   6   1   1       44.74       47.91      1.18 o 
   7   1   1      257.39      257.37     10.96 o 
   8   1   1       59.48       72.51      3.33 o 
   9   1   1       15.12       17.70      0.72 o 
  10   1   1       47.18       47.74      1.14 o 
 -10   2   1       65.77       65.77      1.91 o 
  -9   2   1       43.86       44.39      1.70 o 
  -8   2   1      197.43      207.12     10.59 o 
  -7   2   1       27.12       27.30      1.58 o 
  -6   2   1      299.55      305.87     10.32 o 
  -5   2   1      547.17      565.94     11.44 o 
  -4   2   1      155.31      162.15      1.71 o 
  -3   2   1      269.67      279.57      3.97 o 
  -2   2   1     2930.20     3097.52     36.66 o 
  -1   2   1     1610.58     1672.81     28.18 o 
   0   2   1     3657.20     3454.73     42.51 o 
   1   2   1        4.44        5.58      0.51 o 
   2   2   1     4820.07     5243.62     49.26 o 
   3   2   1      272.98      306.64      3.32 o 
   4   2   1      260.01      239.16      3.64 o 
   5   2   1      123.67      144.83      2.62 o 
   6   2   1      236.11      260.83      5.36 o 
   7   2   1       36.59       41.35      1.52 o 
   8   2   1       86.43       79.56      3.30 o 
   9   2   1       12.81       13.71      0.84 o 
  10   2   1       17.59       17.29      0.62 o 
 -10   3   1        4.00        2.70      0.42 o 
  -9   3   1      122.12      101.22      8.10 o 
  -8   3   1       90.75       95.23      6.30 o 
  -7   3   1      862.65      891.86     41.08 o 
  -6   3   1       89.59       88.53      2.32 o 
  -5   3   1      147.57      146.30      2.83 o 
  -4   3   1      309.70      358.55      4.91 o 
  -3   3   1       74.02       74.18      1.11 o 
  -2   3   1       70.64       77.83      1.27 o 
  -1   3   1      583.18      544.76      5.99 o 
   0   3   1       35.44       37.65      0.41 o 
   1   3   1      356.19      371.35      3.86 o 
   2   3   1     1215.61     1336.26     12.02 o 
   3   3   1      334.10      384.01      4.28 o 
   4   3   1      215.86      226.09      2.42 o 
   5   3   1       86.61       83.60      1.25 o 
   6   3   1      165.00      159.82      2.78 o 
   7   3   1      293.31      259.11      6.77 o 
   8   3   1       33.14       28.37      1.32 o 
   9   3   1       74.47       70.18      3.69 o 
  -9   4   1      269.29      266.36     14.54 o 
  -8   4   1        9.57        9.09      0.83 o 
  -7   4   1      157.10      168.93      7.72 o 
  -6   4   1      172.06      182.34      4.38 o 
  -5   4   1     1482.12     1585.90     17.98 o 
  -4   4   1      171.23      184.91      2.48 o 
  -3   4   1      496.76      544.80      6.81 o 
  -2   4   1      232.97      256.91      3.33 o 
  -1   4   1     6149.56     6161.96     62.73 o 
   0   4   1      785.16      746.91      8.82 o 
   1   4   1       59.18       57.16      0.93 o 
   2   4   1      824.63      903.80     10.05 o 
   3   4   1       24.42       31.67      0.65 o 
   4   4   1       39.38       43.07      0.69 o 
   5   4   1      269.02      276.34      2.85 o 
   6   4   1        7.68        7.77      0.31 o 
   7   4   1      120.50      120.90      3.69 o 
   8   4   1       25.70       21.79      1.14 o 
   9   4   1       31.52       29.85      2.09 o 
  -9   5   1       32.90       27.57      2.89 o 
  -8   5   1      166.47      162.93      4.40 o 
  -7   5   1      236.24      240.90      3.84 o 
  -6   5   1      130.24      126.81      3.46 o 
  -5   5   1       55.51       58.04      0.97 o 
  -4   5   1       32.70       39.45      0.63 o 
  -3   5   1      121.47      127.99      2.57 o 
  -2   5   1      229.12      263.01      4.51 o 
  -1   5   1      862.54      905.81     14.69 o 
   0   5   1       98.83      108.52      1.80 o 
   1   5   1      203.45      195.58      2.79 o 
   2   5   1       81.42       87.73      1.17 o 
   3   5   1      463.23      497.66      5.82 o 
   4   5   1      326.23      330.54      3.49 o 
   5   5   1       96.25      107.50      1.43 o 
   6   5   1      111.45      122.08      1.99 o 
   7   5   1        0.87        0.71      0.17 o 
   8   5   1       32.21       31.14      1.62 o 
   9   5   1       34.74       35.38      2.71 o 
  -9   6   1      133.58      149.95      2.94 o 
  -8   6   1      167.21      137.17     15.37 o 
  -7   6   1       39.20       37.64      1.43 o 
  -6   6   1      145.18      141.93      2.42 o 
  -5   6   1      607.44      632.78      9.05 o 
  -4   6   1      921.42      992.58     13.32 o 
  -3   6   1        3.15        4.10      0.27 o 
  -2   6   1      320.04      369.35      9.04 o 
  -1   6   1      933.90      961.91     20.42 o 
   0   6   1      430.23      447.11     10.27 o 
   1   6   1        2.28        3.60      0.20 o 
   2   6   1      924.07     1071.72     15.35 o 
   3   6   1      100.66      114.96      1.33 o 
   4   6   1      674.88      716.22      8.15 o 
   5   6   1      162.35      177.40      2.03 o 
   6   6   1      237.53      241.19      3.37 o 
   7   6   1       46.64       44.15      1.67 o 
   8   6   1       53.79       52.45      3.63 o 
   9   6   1       17.88       20.74      1.33 o 
  -8   7   1       58.73       62.82      2.13 o 
  -7   7   1      167.76      162.95      7.53 o 
  -6   7   1       37.05       37.70      1.19 o 
  -5   7   1      146.27      136.41      3.98 o 
  -4   7   1        3.34        4.70      0.27 o 
  -3   7   1      122.37      140.09      3.39 o 
  -2   7   1       86.45      108.22      2.32 o 
  -1   7   1      228.24      261.57      6.53 o 
   0   7   1       58.41       65.46      1.73 o 
   1   7   1      301.86      302.27      6.42 o 
   2   7   1       38.76       41.82      0.80 o 
   3   7   1      899.34      992.55     13.44 o 
   4   7   1      338.07      359.15      6.30 o 
   5   7   1      139.78      150.28      3.09 o 
   6   7   1       56.50       58.87      1.35 o 
   7   7   1       17.88       17.46      0.65 o 
   8   7   1       33.75       30.42      3.12 o 
  -8   8   1       21.14       25.40      1.19 o 
  -7   8   1       63.33       59.88      4.24 o 
  -6   8   1       12.46       12.66      0.95 o 
  -5   8   1       18.98       16.81      0.63 o 
  -4   8   1      282.29      279.21      8.96 o 
  -3   8   1       60.63       62.47      1.95 o 
  -2   8   1       19.00       23.74      0.93 o 
  -1   8   1      145.40      177.56      5.03 o 
   0   8   1      160.30      185.66      4.34 o 
   1   8   1      560.20      627.94     14.45 o 
   2   8   1      332.19      371.82      8.24 o 
   3   8   1       46.20       52.41      1.06 o 
   4   8   1      186.64      179.16      3.73 o 
   5   8   1       63.55       59.86      1.34 o 
   6   8   1      125.96      122.90      4.17 o 
   7   8   1        1.46        0.92      0.34 o 
   8   8   1       20.58       15.92      1.14 o 
  -7   9   1       82.93       61.11      2.15 o 
  -6   9   1       23.48       21.24      0.73 o 
  -5   9   1       95.11       95.08      3.18 o 
  -4   9   1       65.03       55.39      1.57 o 
  -3   9   1      183.62      184.06      7.78 o 
  -2   9   1        3.81        3.63      0.29 o 
  -1   9   1     1214.58     1354.62     34.92 o 
   0   9   1      123.52      155.94      3.90 o 
   1   9   1     1133.86     1322.64     29.86 o 
   2   9   1      339.05      362.12     12.84 o 
   3   9   1      456.73      477.20     14.83 o 
   4   9   1      146.09      151.51      3.45 o 
   5   9   1      238.99      242.20      4.68 o 
   6   9   1       22.33       20.19      0.75 o 
   7   9   1       27.88       29.69      3.03 o 
  -6  10   1       54.76       47.28      4.74 o 
  -5  10   1       97.43       95.85      2.90 o 
  -4  10   1      213.60      228.22     10.01 o 
  -3  10   1      216.25      235.68      7.04 o 
  -2  10   1      140.96      160.76      5.01 o 
  -1  10   1        5.05        6.82      0.36 o 
   0  10   1      225.66      283.44      7.68 o 
   1  10   1       50.03       57.87      1.78 o 
   2  10   1      243.64      294.64      9.56 o 
   3  10   1       96.66      109.64      2.71 o 
   4  10   1       56.79       64.28      1.31 o 
   5  10   1       71.15       78.79      1.23 o 
   6  10   1      129.68      119.55      7.86 o 
  -5  11   1       41.12       37.61      0.95 o 
  -4  11   1       47.68       54.90      2.14 o 
  -3  11   1       46.65       53.42      4.07 o 
  -2  11   1       54.51       63.99      2.37 o 
  -1  11   1      230.94      282.52      6.68 o 
   0  11   1       26.79       34.70      0.80 o 
   1  11   1       50.47       60.11      1.29 o 
   2  11   1       36.44       41.38      1.43 o 
   3  11   1       72.07       83.23      2.92 o 
   4  11   1       24.27       28.71      0.66 o 
   5  11   1       42.08       43.57      2.37 o 
  -3  12   1       90.36      103.08      1.68 o 
  -2  12   1       53.92       59.28      3.11 o 
  -1  12   1      116.64      123.95      4.15 o 
   0  12   1      127.33      140.91      2.23 o 
   1  12   1        9.95       11.08      0.44 o 
   2  12   1       69.46       72.92      1.78 o 
   3  12   1        5.96        7.55      0.40 o 
  -3 -12   2       25.12       21.67      0.81 o 
  -2 -12   2      155.29      135.82      4.22 o 
  -1 -12   2        3.30        2.80      0.25 o 
   0 -12   2        0.19        0.10      0.14 o 
   1 -12   2       34.90       29.31      1.06 o 
   2 -12   2       28.26       21.13      1.23 o 
   3 -12   2       16.62       12.84      0.85 o 
  -4 -11   2       36.50       34.61      1.23 o 
  -3 -11   2      124.21      112.85      4.04 o 
  -2 -11   2      132.28      121.49      3.49 o 
  -1 -11   2       50.95       41.99      1.63 o 
   0 -11   2       20.83       18.38      0.69 o 
   1 -11   2      271.55      228.95      3.20 o 
   2 -11   2       28.84       25.05      1.09 o 
   3 -11   2       83.65       77.11      4.96 o 
   4 -11   2       26.53       18.78      0.71 o 
  -6 -10   2       28.61       27.91      1.32 o 
  -5 -10   2       78.54       76.35      1.37 o 
  -4 -10   2        4.82        5.11      0.35 o 
  -3 -10   2        0.17        0.41      0.22 o 
  -2 -10   2       72.20       64.34      1.28 o 
  -1 -10   2       15.39       12.09      0.53 o 
   0 -10   2       85.09       73.43      1.26 o 
   1 -10   2      123.09      111.45      3.86 o 
   2 -10   2      228.63      204.45      7.81 o 
   3 -10   2       11.20       11.03      0.53 o 
   4 -10   2      267.88      246.41      7.35 o 
   5 -10   2       15.84       14.15      0.79 o 
   6 -10   2       72.77       75.61      2.90 o 
  -7  -9   2      173.83      185.70      4.21 o 
  -6  -9   2       50.89       50.58      1.02 o 
  -5  -9   2       15.98       15.98      0.86 o 
  -4  -9   2       41.02       38.40      0.79 o 
  -3  -9   2      234.31      213.79      5.03 o 
  -2  -9   2       45.12       42.83      1.37 o 
  -1  -9   2      100.93       94.43      2.03 o 
   0  -9   2      260.53      241.63      4.09 o 
   1  -9   2      493.32      474.21      6.63 o 
   2  -9   2      128.29      114.36      1.92 o 
   3  -9   2       20.52       19.11      0.66 o 
   4  -9   2      142.31      133.23      4.60 o 
   5  -9   2      263.68      260.21      7.48 o 
   6  -9   2        2.26        1.65      0.21 o 
   7  -9   2       38.63       36.77      1.00 o 
  -7  -8   2       20.23       22.05      0.72 o 
  -6  -8   2        2.39        2.60      0.30 o 
  -5  -8   2       99.91       94.99      1.97 o 
  -4  -8   2      205.63      191.71      2.10 o 
  -3  -8   2       37.68       33.81      0.68 o 
  -2  -8   2      128.23      108.53      1.92 o 
  -1  -8   2       58.20       61.13      1.11 o 
   0  -8   2      610.43      580.30      8.07 o 
   1  -8   2       24.33       21.99      0.44 o 
   2  -8   2      240.00      207.75      2.79 o 
   3  -8   2       65.27       58.74      0.94 o 
   4  -8   2      262.00      255.21      5.69 o 
   5  -8   2      120.38      118.86      4.20 o 
   6  -8   2       48.00       46.27      1.15 o 
   7  -8   2        8.47        7.91      0.35 o 
  -8  -7   2      198.59      215.84      5.87 o 
  -7  -7   2      167.49      183.99      6.92 o 
  -6  -7   2      244.41      251.09      4.54 o 
  -5  -7   2      265.31      242.85      4.15 o 
  -4  -7   2       12.47       10.63      0.39 o 
  -3  -7   2      158.74      136.51      1.99 o 
  -2  -7   2      158.94      165.02      3.58 o 
  -1  -7   2      349.47      339.97      6.21 o 
   0  -7   2       19.59       20.62      0.40 o 
   1  -7   2      940.82      863.24     10.13 o 
   2  -7   2       96.40       85.44      1.20 o 
   3  -7   2      778.46      714.29      9.05 o 
   4  -7   2      166.22      151.93      1.52 o 
   5  -7   2      249.38      254.05      4.39 o 
   6  -7   2       25.54       20.72      0.80 o 
   7  -7   2       70.11       67.22      1.51 o 
   8  -7   2       25.06       25.30      0.61 o 
  -9  -6   2      121.44      121.39      2.78 o 
  -8  -6   2       67.21       77.19      2.18 o 
  -7  -6   2       60.55       67.26      2.01 o 
  -6  -6   2       26.84       31.12      0.93 o 
  -5  -6   2      165.31      160.37      3.09 o 
  -4  -6   2       24.95       24.15      0.60 o 
  -3  -6   2       78.18       84.23      2.36 o 
  -2  -6   2      292.01      319.88      7.33 o 
  -1  -6   2      226.70      240.11      3.66 o 
   0  -6   2       65.20       73.85      0.99 o 
   1  -6   2      208.56      194.67      3.13 o 
   2  -6   2      345.21      321.08      4.64 o 
   3  -6   2       92.47       86.40      1.34 o 
   4  -6   2      116.37      103.28      1.32 o 
   5  -6   2       43.18       38.97      0.81 o 
   6  -6   2        1.01        1.07      0.22 o 
   7  -6   2       14.81       14.99      0.53 o 
   8  -6   2        5.92        6.15      0.36 o 
  -9  -5   2      113.04      109.51      4.80 o 
  -8  -5   2      171.75      196.07      5.66 o 
  -7  -5   2       40.60       40.51      1.01 o 
  -6  -5   2      816.32      843.11     16.29 o 
  -5  -5   2     1515.59     1449.27     22.51 o 
  -4  -5   2      172.12      164.03      2.72 o 
  -3  -5   2       30.59       33.01      0.77 o 
  -2  -5   2     2453.65     2772.22     67.70 o 
  -1  -5   2      790.93      774.72     13.16 o 
   0  -5   2      523.82      515.31      5.10 o 
   1  -5   2      154.35      141.19      2.60 o 
   2  -5   2      191.91      171.18      2.60 o 
   3  -5   2     1256.53     1183.01     18.86 o 
   4  -5   2       99.23       95.63      0.92 o 
   5  -5   2       86.28       80.66      1.01 o 
   6  -5   2      423.55      439.36      5.88 o 
   7  -5   2       64.41       65.10      1.27 o 
   8  -5   2       71.24       73.52      1.81 o 
   9  -5   2       94.31      102.52      2.68 o 
  -9  -4   2      194.32      201.51      6.03 o 
  -8  -4   2       68.99       71.45      1.86 o 
  -7  -4   2        4.81        6.40      0.39 o 
  -6  -4   2      169.35      160.16      3.16 o 
  -5  -4   2      307.65      292.59      5.62 o 
  -4  -4   2       21.51       18.05      0.51 o 
  -3  -4   2      267.05      270.75      4.11 o 
  -2  -4   2      866.26      960.49     23.10 o 
  -1  -4   2      118.91      140.18      2.11 o 
   0  -4   2      882.09      926.95     11.13 o 
   1  -4   2      410.61      383.28      5.83 o 
   2  -4   2      657.97      632.75      7.90 o 
   3  -4   2       79.07       78.77      0.95 o 
   4  -4   2       17.97       16.69      0.41 o 
   5  -4   2       77.32       69.55      0.83 o 
   6  -4   2       79.28       73.15      1.19 o 
   7  -4   2       96.60       98.78      1.84 o 
   8  -4   2       34.57       34.47      0.87 o 
   9  -4   2       54.51       55.26      1.62 o 
  -9  -3   2       68.72       70.84      4.36 o 
  -8  -3   2      215.14      222.80      7.56 o 
  -7  -3   2      281.55      273.96      5.46 o 
  -6  -3   2      744.57      707.46     15.40 o 
  -5  -3   2     1122.10     1001.13     25.22 o 
  -4  -3   2      209.37      207.31      5.50 o 
  -3  -3   2     1158.90     1110.65     22.08 o 
  -2  -3   2     1818.16     1855.77     49.22 o 
  -1  -3   2     1754.52     1698.09     27.58 o 
   0  -3   2     1881.98     1751.34     15.44 o 
   1  -3   2      658.03      616.19      6.30 o 
   2  -3   2       89.09       93.40      1.36 o 
   3  -3   2     2492.77     2452.43     21.55 o 
   4  -3   2       45.32       48.33      0.84 o 
   5  -3   2      334.76      334.58      4.24 o 
   6  -3   2      495.48      476.25      7.52 o 
   7  -3   2       79.92       72.04      1.37 o 
   8  -3   2       71.87       67.12      1.33 o 
   9  -3   2       47.65       42.51      2.65 o 
 -10  -2   2       26.28       31.06      1.52 o 
  -9  -2   2       77.50       69.19      4.55 o 
  -8  -2   2      270.52      260.08      7.88 o 
  -7  -2   2        9.47        8.96      0.44 o 
  -6  -2   2        4.14        4.60      0.44 o 
  -5  -2   2      223.96      217.18      4.83 o 
  -4  -2   2       38.95       30.72      1.40 o 
  -3  -2   2      259.41      243.62      6.04 o 
  -2  -2   2      321.66      322.74      7.99 o 
  -1  -2   2      123.53      118.11      1.64 o 
   0  -2   2      333.06      314.66      3.90 o 
   1  -2   2      582.27      535.34      5.15 o 
   2  -2   2     1349.58     1327.36     12.56 o 
   3  -2   2      104.99       96.81      1.25 o 
   4  -2   2      337.65      339.20      7.53 o 
   5  -2   2        7.17        8.49      0.30 o 
   6  -2   2      239.97      221.31      4.24 o 
   7  -2   2       17.82       14.64      0.47 o 
   8  -2   2        5.17        4.68      0.31 o 
   9  -2   2       11.51       13.15      0.72 o 
  10  -2   2       29.18       31.21      2.50 o 
 -10  -1   2       41.15       40.83      1.38 o 
  -9  -1   2        0.06        0.13      0.18 o 
  -8  -1   2      254.15      247.06     11.31 o 
  -7  -1   2      360.76      363.33     13.44 o 
  -6  -1   2       69.01       71.04      2.12 o 
  -5  -1   2       65.88       66.38      1.87 o 
  -4  -1   2      348.58      311.69     12.75 o 
  -3  -1   2      138.74      121.75      3.24 o 
  -2  -1   2     1241.69     1187.53     16.79 o 
  -1  -1   2     3624.09     3158.77     74.43 o 
   0  -1   2     1328.88     1307.53     18.29 o 
   1  -1   2      692.56      682.17      6.18 o 
   2  -1   2      125.37      129.32      1.59 o 
   3  -1   2     1159.07     1101.78     24.29 o 
   4  -1   2      513.90      566.79     15.58 o 
   5  -1   2      276.39      296.15      7.90 o 
   6  -1   2       23.70       23.40      0.64 o 
   7  -1   2      241.47      211.07      7.32 o 
   8  -1   2       49.57       46.49      1.08 o 
   9  -1   2        3.18        3.90      0.36 o 
  10  -1   2        3.16        3.17      0.35 o 
 -10   0   2       73.31       66.99      1.72 o 
  -9   0   2       22.87       23.19      0.98 o 
  -8   0   2      129.02      128.50      7.64 o 
  -7   0   2       40.83       43.03      1.84 o 
  -6   0   2      205.18      190.02      7.10 o 
  -5   0   2        4.92        6.79      0.51 o 
  -4   0   2      775.99      821.64     23.62 o 
  -3   0   2      317.03      320.77      6.23 o 
  -2   0   2     1029.08      975.89     11.21 o 
  -1   0   2      289.74      268.11      4.78 o 
   0   0   2    11045.72     9428.18    118.75 o 
   1   0   2      127.24      131.88      1.15 o 
   2   0   2     2615.33     2588.97     27.55 o 
   3   0   2      262.40      266.58      3.95 o 
   4   0   2      899.79      828.80     15.85 o 
   5   0   2      387.05      408.63     12.85 o 
   6   0   2      592.75      561.71     15.89 o 
   7   0   2        0.79        1.80      0.22 o 
   8   0   2       24.35       22.46      0.89 o 
   9   0   2       13.17       14.84      0.63 o 
  10   0   2       56.88       55.09      1.37 o 
 -10   1   2       33.95       28.23      2.16 o 
  -9   1   2        0.41        0.52      0.28 o 
  -8   1   2      235.88      266.79     17.10 o 
  -7   1   2      351.48      350.34     18.75 o 
  -6   1   2       83.35       90.10      2.84 o 
  -5   1   2       67.33       68.17      2.46 o 
  -4   1   2      347.62      332.32      6.36 o 
  -3   1   2      146.74      134.87      2.01 o 
  -2   1   2     1310.46     1366.58     32.07 o 
  -1   1   2     3740.21     3354.52     82.91 o 
   0   1   2     1323.44     1265.89     15.93 o 
   1   1   2      613.72      589.97      6.51 o 
   2   1   2      132.92      136.19      1.75 o 
   3   1   2     1072.72     1044.96     15.36 o 
   4   1   2      518.47      553.79     12.48 o 
   5   1   2      240.37      257.65      7.30 o 
   6   1   2       27.30       24.65      0.68 o 
   7   1   2      242.43      238.12      7.66 o 
   8   1   2       55.47       53.15      1.34 o 
   9   1   2        7.02        6.69      0.45 o 
  10   1   2        5.49        5.09      0.41 o 
  -9   2   2       76.63       63.57      4.23 o 
  -8   2   2      281.44      307.13     17.29 o 
  -7   2   2       13.73       14.04      0.79 o 
  -6   2   2        8.97       10.23      1.01 o 
  -5   2   2      255.52      267.50      9.22 o 
  -4   2   2       46.79       42.58      0.80 o 
  -3   2   2      272.81      283.27      7.12 o 
  -2   2   2      379.89      366.89     11.73 o 
  -1   2   2      105.53      110.25      1.71 o 
   0   2   2      403.05      401.19      4.66 o 
   1   2   2      559.75      580.26      6.00 o 
   2   2   2     1259.10     1325.63     12.79 o 
   3   2   2      103.18      104.11      1.57 o 
   4   2   2      295.65      312.52      5.24 o 
   5   2   2        6.42        7.04      0.26 o 
   6   2   2      250.28      249.41      5.65 o 
   7   2   2       21.70       20.08      0.67 o 
   8   2   2        7.91        8.49      0.54 o 
   9   2   2       13.47       12.48      0.56 o 
  10   2   2       29.80       29.61      1.50 o 
  -9   3   2       69.50       68.41      5.30 o 
  -8   3   2      203.20      216.01      4.16 o 
  -7   3   2      255.68      257.20      4.23 o 
  -6   3   2      784.16      829.03     29.60 o 
  -5   3   2     1091.93     1143.49     19.24 o 
  -4   3   2      236.29      270.76      6.99 o 
  -3   3   2     1056.22     1096.15     21.90 o 
  -2   3   2     1870.74     1944.09     26.46 o 
  -1   3   2     1782.61     1781.57     17.08 o 
   0   3   2     1845.06     1871.25     19.23 o 
   1   3   2      590.73      638.28      6.66 o 
   2   3   2       94.80      111.33      1.21 o 
   3   3   2     2419.05     2744.89     37.92 o 
   4   3   2       43.66       49.42      0.78 o 
   5   3   2      329.01      344.79      4.79 o 
   6   3   2      485.01      483.75      9.39 o 
   7   3   2       78.80       74.43      2.00 o 
   8   3   2       65.15       56.95      1.28 o 
   9   3   2       40.07       37.20      1.28 o 
  -9   4   2      192.71      178.70     11.76 o 
  -8   4   2       75.23       78.76      2.08 o 
  -7   4   2        1.62        2.86      0.36 o 
  -6   4   2      186.85      190.47      6.71 o 
  -5   4   2      334.08      351.64      4.88 o 
  -4   4   2       21.14       19.87      0.59 o 
  -3   4   2      291.33      302.35      5.58 o 
  -2   4   2      960.55     1076.66     15.36 o 
  -1   4   2      123.09      152.76      1.88 o 
   0   4   2      880.62     1029.18     11.52 o 
   1   4   2      408.19      437.55      4.46 o 
   2   4   2      653.59      744.42      7.22 o 
   3   4   2       78.75       87.06      1.07 o 
   4   4   2        9.39        9.02      0.32 o 
   5   4   2       76.30       73.65      1.02 o 
   6   4   2       92.16       85.74      1.30 o 
   7   4   2      101.43      103.36      2.31 o 
   8   4   2       41.69       39.64      0.97 o 
   9   4   2       59.50       57.05      5.36 o 
  -9   5   2      119.38       90.14     14.46 o 
  -8   5   2      171.86      174.27      7.21 o 
  -7   5   2       36.67       34.39      1.18 o 
  -6   5   2      777.20      826.77     20.19 o 
  -5   5   2     1534.11     1502.88     19.93 o 
  -4   5   2      146.58      146.97      2.23 o 
  -3   5   2       44.17       48.81      1.19 o 
  -2   5   2     2419.76     2744.50     45.46 o 
  -1   5   2      809.51      848.35     10.14 o 
   0   5   2      517.14      572.55      8.39 o 
   1   5   2      135.19      142.51      2.07 o 
   2   5   2      187.13      200.49      2.39 o 
   3   5   2     1228.49     1349.33     12.35 o 
   4   5   2       95.36       99.41      1.07 o 
   5   5   2       92.87       92.00      0.98 o 
   6   5   2      428.63      440.52      7.43 o 
   7   5   2       76.52       70.88      1.97 o 
   8   5   2       72.03       70.46      2.82 o 
   9   5   2       95.12       85.03      8.70 o 
  -9   6   2      134.89      109.36      3.24 o 
  -8   6   2       59.37       48.50      6.11 o 
  -7   6   2       49.27       49.37      2.05 o 
  -6   6   2       18.77       23.45      0.99 o 
  -5   6   2      178.95      185.44      3.08 o 
  -4   6   2       15.00       15.91      0.46 o 
  -3   6   2       68.10       78.53      1.66 o 
  -2   6   2      323.98      380.09     10.49 o 
  -1   6   2      237.59      275.62      5.33 o 
   0   6   2       63.67       83.92      1.60 o 
   1   6   2      205.26      235.92      4.05 o 
   2   6   2      385.15      439.53      5.46 o 
   3   6   2       94.08       99.58      1.21 o 
   4   6   2      127.28      121.62      1.44 o 
   5   6   2       40.63       38.89      0.66 o 
   6   6   2        1.68        1.23      0.17 o 
   7   6   2       12.97       12.15      0.57 o 
   8   6   2        9.37        9.01      0.80 o 
  -8   7   2      214.74      241.15      5.79 o 
  -7   7   2      165.14      161.62      3.38 o 
  -6   7   2      223.33      218.97      3.47 o 
  -5   7   2      271.69      260.99      6.88 o 
  -4   7   2       18.61       17.77      0.58 o 
  -3   7   2      163.90      164.37      3.59 o 
  -2   7   2      143.33      170.20      5.04 o 
  -1   7   2      326.27      388.20      8.73 o 
   0   7   2       14.69       18.57      0.46 o 
   1   7   2      953.61     1064.17     21.50 o 
   2   7   2       93.28      100.79      1.66 o 
   3   7   2      814.10      881.00     10.68 o 
   4   7   2      163.94      166.42      1.97 o 
   5   7   2      253.73      271.44      3.27 o 
   6   7   2       21.67       18.07      0.60 o 
   7   7   2       80.87       72.74      2.61 o 
   8   7   2       21.76       18.32      1.75 o 
  -7   8   2       12.58       11.32      0.94 o 
  -6   8   2        1.02        1.34      0.26 o 
  -5   8   2      116.62      111.43      4.08 o 
  -4   8   2      218.86      218.85      8.62 o 
  -3   8   2       33.74       34.79      0.99 o 
  -2   8   2      126.30      132.72      3.66 o 
  -1   8   2       67.83       85.13      2.62 o 
   0   8   2      590.85      686.40     13.84 o 
   1   8   2       22.53       24.14      0.50 o 
   2   8   2      241.74      257.48      4.69 o 
   3   8   2       65.71       68.10      1.07 o 
   4   8   2      249.30      258.90      3.72 o 
   5   8   2      117.80      117.68      2.38 o 
   6   8   2       34.93       36.91      1.09 o 
   7   8   2        8.98        8.26      0.78 o 
  -7   9   2      166.46      178.83      4.42 o 
  -6   9   2       50.09       49.16      1.67 o 
  -5   9   2       18.44       21.63      1.45 o 
  -4   9   2       32.18       33.89      1.45 o 
  -3   9   2      246.17      240.53     11.80 o 
  -2   9   2       44.47       49.28      1.87 o 
  -1   9   2      125.41      143.46      4.69 o 
   0   9   2      250.05      299.29      7.13 o 
   1   9   2      517.21      625.54     17.45 o 
   2   9   2      129.13      145.07      3.58 o 
   3   9   2       32.83       34.97      0.93 o 
   4   9   2      142.77      147.65      3.39 o 
   5   9   2      257.14      283.71      7.35 o 
   6   9   2        3.13        2.81      0.24 o 
   7   9   2       39.37       37.57      2.44 o 
  -6  10   2       27.81       20.64      3.41 o 
  -5  10   2       89.30       94.87      5.88 o 
  -4  10   2       10.19       11.19      0.67 o 
  -3  10   2        1.29        1.18      0.29 o 
  -2  10   2       69.17       74.59      2.42 o 
  -1  10   2       17.86       19.67      0.75 o 
   0  10   2       72.92       86.81      2.79 o 
   1  10   2      127.45      160.10      4.60 o 
   2  10   2      216.65      255.41      7.36 o 
   3  10   2       10.40       13.23      0.52 o 
   4  10   2      250.76      288.79      4.11 o 
   5  10   2       15.23       16.43      0.56 o 
   6  10   2       68.14       76.47      2.87 o 
  -5  11   2       19.59       19.61      0.67 o 
  -4  11   2       31.99       40.84      2.29 o 
  -3  11   2      103.82      117.85      8.59 o 
  -2  11   2      141.94      159.05      8.37 o 
  -1  11   2       44.69       58.20      1.19 o 
   0  11   2       17.87       18.90      0.67 o 
   1  11   2      255.29      316.78      5.76 o 
   2  11   2       30.71       35.54      1.15 o 
   3  11   2       69.30       79.74      2.05 o 
   4  11   2       27.23       29.57      0.64 o 
   5  11   2      203.10      174.28      4.61 o 
  -3  12   2       31.04       32.09      0.86 o 
  -2  12   2      161.35      175.43     10.12 o 
  -1  12   2        2.68        2.92      0.26 o 
   0  12   2        0.85        0.84      0.17 o 
   1  12   2       37.85       42.26      1.11 o 
   2  12   2       30.50       34.27      1.06 o 
  -2 -12   3       71.19       61.48      1.23 o 
  -1 -12   3       25.60       20.50      0.77 o 
   0 -12   3       54.77       45.63      1.56 o 
   1 -12   3       11.41        8.24      1.04 o 
   2 -12   3       13.51        9.69      1.50 o 
  -4 -11   3      114.98      103.79      2.05 o 
  -3 -11   3       56.35       48.65      1.98 o 
  -2 -11   3       20.58       20.66      0.67 o 
  -1 -11   3      118.29      108.50      1.58 o 
   0 -11   3       67.67       60.64      1.43 o 
   1 -11   3       86.81       74.84      1.90 o 
   2 -11   3       18.01       15.27      0.64 o 
   3 -11   3       69.85       58.42      2.37 o 
   4 -11   3       95.68       66.30      2.13 o 
  -5 -10   3       13.74       11.60      0.51 o 
  -4 -10   3       35.04       32.68      0.85 o 
  -3 -10   3       39.37       43.43      1.78 o 
  -2 -10   3      101.24       92.42      1.61 o 
  -1 -10   3       47.94       41.43      1.45 o 
   0 -10   3      128.89      121.50      3.42 o 
   1 -10   3       10.06       10.89      0.60 o 
   2 -10   3       30.00       28.18      0.87 o 
   3 -10   3       10.97        8.70      0.56 o 
   4 -10   3       97.48       93.03      4.14 o 
   5 -10   3       45.31       38.23      2.33 o 
  -7  -9   3       16.97       17.57      1.05 o 
  -6  -9   3      216.06      206.64      7.33 o 
  -5  -9   3       54.57       57.39      2.31 o 
  -4  -9   3       18.87       17.28      0.53 o 
  -3  -9   3       21.32       12.95      0.58 o 
  -2  -9   3       80.40       69.68      1.68 o 
  -1  -9   3      172.79      140.10      3.19 o 
   0  -9   3      151.09      133.45      2.87 o 
   1  -9   3      229.56      205.69      4.99 o 
   2  -9   3       75.62       66.14      1.68 o 
   3  -9   3      196.86      187.04      7.03 o 
   4  -9   3       20.12       19.91      0.80 o 
   5  -9   3      335.99      330.00     14.01 o 
   6  -9   3        3.06        2.46      0.21 o 
  -7  -8   3       80.48       74.78      4.42 o 
  -6  -8   3      105.63      109.92      2.38 o 
  -5  -8   3        0.20        0.25      0.20 o 
  -4  -8   3      191.24      190.90      2.80 o 
  -3  -8   3       14.82       10.84      0.44 o 
  -2  -8   3       98.72       93.00      2.12 o 
  -1  -8   3       26.14       20.63      0.57 o 
   0  -8   3      221.25      208.58      4.03 o 
   1  -8   3      356.24      330.07      3.02 o 
   2  -8   3      472.60      427.95      5.17 o 
   3  -8   3       15.45       11.94      0.52 o 
   4  -8   3      286.71      281.85      6.29 o 
   5  -8   3        0.35        0.75      0.25 o 
   6  -8   3      257.13      238.77      8.36 o 
   7  -8   3       13.55       12.02      1.62 o 
  -8  -7   3       87.02       84.42      4.62 o 
  -7  -7   3      144.34      141.47      6.98 o 
  -6  -7   3      216.08      226.56      2.51 o 
  -5  -7   3      114.39      109.60      1.81 o 
  -4  -7   3       40.36       44.32      0.83 o 
  -3  -7   3      177.56      166.62      2.88 o 
  -2  -7   3      203.30      200.46      5.60 o 
  -1  -7   3       94.29      102.37      2.36 o 
   0  -7   3      424.92      425.49      5.52 o 
   1  -7   3      100.43      101.10      1.54 o 
   2  -7   3      512.26      486.25      5.80 o 
   3  -7   3      460.75      429.73      4.01 o 
   4  -7   3       22.33       20.76      0.52 o 
   5  -7   3      127.14      127.14      2.23 o 
   6  -7   3       31.59       29.36      0.84 o 
   7  -7   3      121.17      119.50      2.05 o 
   8  -7   3       16.25       16.04      0.65 o 
  -8  -6   3      172.68      179.82      2.20 o 
  -7  -6   3      128.74      136.49      4.12 o 
  -6  -6   3      464.74      475.15      9.67 o 
  -5  -6   3       24.83       25.60      0.64 o 
  -4  -6   3      321.50      320.63      5.02 o 
  -3  -6   3        3.71        3.61      0.22 o 
  -2  -6   3      282.12      304.96      6.67 o 
  -1  -6   3       98.55      109.72      1.77 o 
   0  -6   3      196.34      185.63      3.26 o 
   1  -6   3       98.66      103.53      1.62 o 
   2  -6   3      822.22      782.16      8.50 o 
   3  -6   3       35.25       35.69      0.58 o 
   4  -6   3      480.10      456.72      4.30 o 
   5  -6   3       96.09      100.15      1.21 o 
   6  -6   3       79.52       78.37      1.52 o 
   7  -6   3      120.72      125.86      3.39 o 
   8  -6   3        9.10       10.60      0.45 o 
  -9  -5   3       17.84       18.80      1.79 o 
  -8  -5   3      313.98      357.51      8.80 o 
  -7  -5   3      200.60      228.89      6.05 o 
  -6  -5   3       76.32       81.90      1.63 o 
  -5  -5   3       53.90       51.42      0.88 o 
  -4  -5   3      354.86      338.13      4.58 o 
  -3  -5   3       10.49       11.86      0.38 o 
  -2  -5   3      106.81      125.90      4.03 o 
  -1  -5   3     1024.80     1099.41     14.29 o 
   0  -5   3      556.87      538.74      8.77 o 
   1  -5   3       25.22       20.20      0.51 o 
   2  -5   3      150.28      131.40      1.77 o 
   3  -5   3      240.54      223.49      2.29 o 
   4  -5   3      126.53      124.20      1.31 o 
   5  -5   3       19.30       20.06      0.53 o 
   6  -5   3        0.43        0.52      0.21 o 
   7  -5   3      158.50      155.65      3.54 o 
   8  -5   3       27.62       28.92      0.85 o 
   9  -5   3       55.61       66.10      1.87 o 
  -9  -4   3      150.85      150.37      7.35 o 
  -8  -4   3       16.88       18.22      1.21 o 
  -7  -4   3      224.46      247.40      6.24 o 
  -6  -4   3      775.88      754.13      9.12 o 
  -5  -4   3      208.62      206.04      3.42 o 
  -4  -4   3      641.34      604.53      9.30 o 
  -3  -4   3     1049.50     1130.92     35.42 o 
  -2  -4   3     1375.38     1424.94     34.05 o 
  -1  -4   3      789.47      808.22      7.65 o 
   0  -4   3      144.76      132.27      2.10 o 
   1  -4   3      506.39      460.33      6.17 o 
   2  -4   3      295.77      286.69      2.57 o 
   3  -4   3      160.96      155.82      1.55 o 
   4  -4   3      178.47      176.60      2.02 o 
   5  -4   3       75.03       77.02      1.00 o 
   6  -4   3       30.01       26.79      0.54 o 
   7  -4   3      113.13      116.20      2.28 o 
   8  -4   3      104.15      107.75      3.23 o 
   9  -4   3       18.70       18.55      0.80 o 
  -9  -3   3       43.94       40.23      2.43 o 
  -8  -3   3      163.68      170.97      9.60 o 
  -7  -3   3      288.35      291.82      8.48 o 
  -6  -3   3      225.99      227.96      5.97 o 
  -5  -3   3      122.91      115.56      2.85 o 
  -4  -3   3      371.17      333.22      8.84 o 
  -3  -3   3      365.54      346.24      8.25 o 
  -2  -3   3      507.96      485.29     14.85 o 
  -1  -3   3       69.87       85.06      0.94 o 
   0  -3   3      757.98      710.05      9.36 o 
   1  -3   3      145.35      130.65      1.26 o 
   2  -3   3      180.81      168.46      1.96 o 
   3  -3   3      200.51      202.86      3.82 o 
   4  -3   3      269.92      283.31      5.45 o 
   5  -3   3      176.13      164.38      2.24 o 
   6  -3   3       10.36        8.30      0.31 o 
   7  -3   3      155.51      138.24      3.17 o 
   8  -3   3      224.46      217.84      6.65 o 
   9  -3   3      102.70      113.18      2.38 o 
  -9  -2   3      150.25      161.91      3.19 o 
  -8  -2   3       55.22       51.72      1.17 o 
  -7  -2   3       30.46       30.79      1.45 o 
  -6  -2   3      378.53      391.30     10.81 o 
  -5  -2   3      150.01      148.82      3.27 o 
  -4  -2   3      141.56      152.43      3.60 o 
  -3  -2   3      137.96      139.30      3.75 o 
  -2  -2   3      747.50      684.53     19.56 o 
  -1  -2   3      777.62      812.85     10.73 o 
   0  -2   3      629.18      601.43      6.74 o 
   1  -2   3      252.80      246.79      3.57 o 
   2  -2   3     1754.54     1656.52     27.46 o 
   3  -2   3      293.21      291.30      5.19 o 
   4  -2   3      609.33      579.26     10.46 o 
   5  -2   3       59.13       64.12      1.05 o 
   6  -2   3      192.02      170.16      2.90 o 
   7  -2   3      107.37       91.93      1.98 o 
   8  -2   3       31.25       32.56      1.02 o 
   9  -2   3       32.34       25.27      4.12 o 
 -10  -1   3      127.84      120.07      4.54 o 
  -9  -1   3       14.08       12.25      0.77 o 
  -8  -1   3       35.63       34.18      1.71 o 
  -7  -1   3      132.50      125.92      4.41 o 
  -6  -1   3      545.16      554.68     17.66 o 
  -5  -1   3       90.46       93.14      3.11 o 
  -4  -1   3      159.18      173.56      2.64 o 
  -3  -1   3      177.98      171.05      4.69 o 
  -2  -1   3      261.58      260.19      3.94 o 
  -1  -1   3      150.30      124.26      3.36 o 
   0  -1   3      266.83      280.15      3.47 o 
   1  -1   3      845.22      818.25     10.86 o 
   2  -1   3     1675.98     1679.23     21.22 o 
   3  -1   3      820.76      750.59     12.42 o 
   4  -1   3       58.81       58.03      1.45 o 
   5  -1   3     1338.22     1339.14     26.65 o 
   6  -1   3       18.23       19.51      0.46 o 
   7  -1   3      380.12      349.53     10.67 o 
   8  -1   3       49.87       45.37      1.01 o 
   9  -1   3       59.56       61.45      1.46 o 
  -9   0   3      228.84      228.59      3.67 o 
  -8   0   3      158.02      164.07     10.84 o 
  -7   0   3        3.69        3.81      0.46 o 
  -6   0   3      145.51      126.61      4.89 o 
  -5   0   3      239.79      248.34      4.30 o 
  -4   0   3      297.27      290.29      6.10 o 
  -3   0   3      121.19      144.61      3.18 o 
  -2   0   3     1199.77     1043.74     64.68 o 
  -1   0   3     1669.76     1400.38     32.15 o 
   0   0   3       68.36       58.89      1.38 o 
   1   0   3     1514.50     1424.31     15.40 o 
   2   0   3       36.06       30.11      0.54 o 
   3   0   3      567.14      591.87      9.85 o 
   4   0   3      359.70      333.48      8.91 o 
   5   0   3       71.21       75.30      1.80 o 
   6   0   3      697.17      654.92     17.71 o 
   7   0   3      113.03       94.71      3.04 o 
   8   0   3        6.51        4.02      0.31 o 
   9   0   3        2.08        2.30      0.23 o 
  10   0   3       30.41       27.94      2.14 o 
  -9   1   3       13.72       11.83      0.72 o 
  -8   1   3       50.58       51.31      4.11 o 
  -7   1   3      143.73      141.71      8.38 o 
  -6   1   3      546.31      539.88     15.39 o 
  -5   1   3       80.26       78.97      2.63 o 
  -4   1   3      185.62      195.70      5.61 o 
  -3   1   3      210.67      216.99      2.75 o 
  -2   1   3      273.41      272.14      8.73 o 
  -1   1   3      155.08      150.95      3.52 o 
   0   1   3      289.21      292.09      4.65 o 
   1   1   3      823.37      770.94      9.07 o 
   2   1   3     1698.47     1676.78     22.91 o 
   3   1   3      812.05      781.47     11.32 o 
   4   1   3       56.19       57.45      1.28 o 
   5   1   3     1353.04     1354.14     30.80 o 
   6   1   3       17.46       19.24      0.60 o 
   7   1   3      399.38      395.57      4.06 o 
   8   1   3       54.33       48.81      1.45 o 
   9   1   3       54.92       56.65      1.04 o 
  -9   2   3      136.89      146.54      2.71 o 
  -8   2   3       56.85       62.00      3.59 o 
  -7   2   3       32.89       35.06      1.36 o 
  -6   2   3      365.72      369.57     14.58 o 
  -5   2   3      168.18      169.43      6.30 o 
  -4   2   3      116.51      118.72      2.59 o 
  -3   2   3      161.74      187.40      3.47 o 
  -2   2   3      725.01      730.53      6.15 o 
  -1   2   3      822.11      834.87      7.54 o 
   0   2   3      554.21      515.14      5.72 o 
   1   2   3      265.61      273.20      3.99 o 
   2   2   3     1649.21     1644.54     21.58 o 
   3   2   3      303.07      318.53      4.52 o 
   4   2   3      577.28      591.48     11.30 o 
   5   2   3       59.71       67.54      1.25 o 
   6   2   3      203.33      192.07      4.53 o 
   7   2   3      105.56       97.59      2.25 o 
   8   2   3       19.63       22.02      0.78 o 
   9   2   3       35.94       36.56      0.89 o 
  -9   3   3       46.23       40.81      2.64 o 
  -8   3   3      157.97      166.07      4.39 o 
  -7   3   3      309.65      309.54     12.04 o 
  -6   3   3      219.82      242.16      9.23 o 
  -5   3   3      121.75      122.60      2.53 o 
  -4   3   3      394.61      434.13     16.01 o 
  -3   3   3      410.08      432.25      8.43 o 
  -2   3   3      462.46      471.37      7.95 o 
  -1   3   3       92.35      114.54      1.36 o 
   0   3   3      741.99      753.82      7.75 o 
   1   3   3      142.91      142.50      1.49 o 
   2   3   3      175.60      187.65      2.91 o 
   3   3   3      174.15      193.18      2.98 o 
   4   3   3      265.77      298.97      4.45 o 
   5   3   3      182.04      180.50      2.65 o 
   6   3   3       10.44        9.16      0.34 o 
   7   3   3      155.21      138.36      3.36 o 
   8   3   3      233.93      222.96      4.41 o 
   9   3   3       90.59       87.55      2.90 o 
  -9   4   3      145.41      145.26      3.34 o 
  -8   4   3       12.90       13.19      0.76 o 
  -7   4   3      232.73      242.54      7.07 o 
  -6   4   3      762.97      788.20     25.43 o 
  -5   4   3      217.93      228.03      5.57 o 
  -4   4   3      605.28      605.35     12.13 o 
  -3   4   3     1069.85     1161.81     30.03 o 
  -2   4   3     1391.32     1524.25     27.99 o 
  -1   4   3      771.33      842.19     10.54 o 
   0   4   3      113.95      108.99      1.57 o 
   1   4   3      492.32      500.35      6.02 o 
   2   4   3      282.15      321.86      4.43 o 
   3   4   3      168.83      185.17      2.81 o 
   4   4   3      155.31      167.53      2.52 o 
   5   4   3       75.11       81.03      1.32 o 
   6   4   3       47.83       43.50      0.88 o 
   7   4   3      108.95      108.94      2.64 o 
   8   4   3       97.23       94.71      3.42 o 
   9   4   3       20.49       18.25      0.99 o 
  -9   5   3       17.87       19.61      0.82 o 
  -8   5   3      304.58      339.66      6.40 o 
  -7   5   3      184.32      193.40      5.19 o 
  -6   5   3       82.81       91.71      2.33 o 
  -5   5   3       63.35       60.81      1.20 o 
  -4   5   3      388.93      402.80      8.17 o 
  -3   5   3       17.32       21.69      0.55 o 
  -2   5   3      125.91      154.32      2.92 o 
  -1   5   3     1094.54     1299.56     17.96 o 
   0   5   3      571.61      623.49      9.23 o 
   1   5   3       25.48       23.58      0.46 o 
   2   5   3      140.21      140.88      1.84 o 
   3   5   3      231.52      247.89      3.03 o 
   4   5   3      130.63      141.21      1.94 o 
   5   5   3       19.88       19.79      0.47 o 
   6   5   3        0.31        0.64      0.20 o 
   7   5   3      158.78      155.31      3.69 o 
   8   5   3       24.61       22.55      1.38 o 
   9   5   3       64.81       58.45      1.97 o 
  -8   6   3      171.73      164.14      4.17 o 
  -7   6   3      115.78      112.86      2.18 o 
  -6   6   3      463.61      455.12      8.14 o 
  -5   6   3       14.55       14.81      0.63 o 
  -4   6   3      331.03      337.04      7.22 o 
  -3   6   3        7.82        8.58      0.33 o 
  -2   6   3      316.10      390.81      7.08 o 
  -1   6   3       84.06      109.93      1.41 o 
   0   6   3      191.42      197.94      3.21 o 
   1   6   3       87.30      101.71      1.51 o 
   2   6   3      858.87      937.37     11.84 o 
   3   6   3       33.15       37.77      0.53 o 
   4   6   3      455.42      480.10      5.40 o 
   5   6   3       97.07      108.72      1.55 o 
   6   6   3       98.12       94.56      1.48 o 
   7   6   3      120.26      114.24      3.78 o 
   8   6   3       10.36       10.64      0.54 o 
  -8   7   3       73.50       75.91      1.91 o 
  -7   7   3      133.50      131.41      4.46 o 
  -6   7   3      215.39      205.39      6.36 o 
  -5   7   3      129.62      118.65      4.86 o 
  -4   7   3       26.97       33.49      0.92 o 
  -3   7   3      150.04      150.63      4.05 o 
  -2   7   3      199.46      228.93      6.47 o 
  -1   7   3      122.61      153.08      3.38 o 
   0   7   3      409.52      472.84      6.53 o 
   1   7   3      103.56      120.60      1.83 o 
   2   7   3      500.26      554.41      7.81 o 
   3   7   3      489.55      545.49      6.36 o 
   4   7   3       24.30       25.88      0.53 o 
   5   7   3      106.39      110.62      1.49 o 
   6   7   3       31.66       30.04      0.98 o 
   7   7   3      107.53      104.90      6.93 o 
   8   7   3       14.58       11.48      1.40 o 
  -7   8   3       79.22       88.37      2.22 o 
  -6   8   3       97.47      101.59      7.33 o 
  -5   8   3        0.48        1.22      0.29 o 
  -4   8   3      191.04      195.67      7.97 o 
  -3   8   3        8.27        7.23      0.37 o 
  -2   8   3       84.43       88.25      2.72 o 
  -1   8   3       25.69       24.80      0.58 o 
   0   8   3      232.76      268.11      5.14 o 
   1   8   3      344.98      394.97      5.71 o 
   2   8   3      522.51      595.27      8.68 o 
   3   8   3       15.72       15.11      0.45 o 
   4   8   3      293.84      317.36      5.35 o 
   5   8   3        0.29        1.00      0.30 o 
   6   8   3      272.74      270.23      8.84 o 
   7   8   3       12.63       11.57      1.16 o 
  -6   9   3      214.46      221.79      3.80 o 
  -5   9   3       65.01       71.66      2.16 o 
  -4   9   3       15.87       15.12      1.02 o 
  -3   9   3       16.16        9.72      0.51 o 
  -2   9   3       97.17      101.29      3.85 o 
  -1   9   3      165.33      179.94      6.72 o 
   0   9   3      167.05      198.12      6.87 o 
   1   9   3      217.10      252.91      6.24 o 
   2   9   3       83.84       96.75      2.25 o 
   3   9   3      190.16      211.41      3.73 o 
   4   9   3       19.50       23.97      0.61 o 
   5   9   3      321.16      337.56      5.94 o 
   6   9   3        2.78        2.31      0.39 o 
  -6  10   3        7.42        7.29      0.65 o 
  -5  10   3       11.62       10.79      0.51 o 
  -4  10   3       33.08       34.08      1.56 o 
  -3  10   3       42.90       56.20      2.73 o 
  -2  10   3       94.73      112.00      4.11 o 
  -1  10   3       57.74       65.99      2.74 o 
   0  10   3      128.77      172.06      5.27 o 
   1  10   3       13.01       17.51      0.56 o 
   2  10   3       26.17       34.77      0.75 o 
   3  10   3        9.61       11.10      0.48 o 
   4  10   3       88.64      111.62      1.98 o 
   5  10   3       45.18       51.75      2.14 o 
  -4  11   3      112.92      120.24      5.19 o 
  -3  11   3       58.43       59.07      2.58 o 
  -2  11   3       14.29       19.09      1.24 o 
  -1  11   3      115.96      137.40      6.11 o 
   0  11   3       66.46       86.01      2.28 o 
   1  11   3       95.91      116.68      2.09 o 
   2  11   3       14.33       17.08      0.54 o 
   3  11   3       62.42       74.37      1.90 o 
   4  11   3       95.06      116.81      2.00 o 
  -2  12   3       72.01       83.01      5.04 o 
  -1  12   3       20.82       22.41      0.83 o 
   0  12   3       50.12       53.60      1.98 o 
   1  12   3       14.60       15.51      0.52 o 
   2  12   3        8.07        7.67      0.58 o 
  -1 -12   4       27.46       22.19      4.57 o 
   0 -12   4       32.01       24.12      2.02 o 
   1 -12   4      101.21       95.91      2.86 o 
  -4 -11   4       35.95       33.74      0.86 o 
  -3 -11   4        6.55        6.83      0.42 o 
  -2 -11   4       75.73       64.62      1.28 o 
  -1 -11   4        6.89        5.97      0.41 o 
   0 -11   4       42.24       38.49      0.88 o 
   1 -11   4       10.39        8.75      0.56 o 
   2 -11   4       48.31       35.49      1.52 o 
   3 -11   4       49.72       43.93      5.43 o 
   4 -11   4       27.56       32.23      2.03 o 
  -5 -10   4       66.40       62.20      1.10 o 
  -4 -10   4       12.21       12.20      0.54 o 
  -3 -10   4       60.47       64.98      1.97 o 
  -2 -10   4      104.26       96.96      1.78 o 
  -1 -10   4       64.07       50.67      1.83 o 
   0 -10   4      271.03      248.21      5.18 o 
   1 -10   4       85.01       80.17      1.87 o 
   2 -10   4      146.81      119.70      2.04 o 
   3 -10   4       48.65       45.93      1.62 o 
   4 -10   4      560.25      521.51     26.88 o 
   5 -10   4       17.32       14.70      0.90 o 
  -6  -9   4       35.70       36.90      0.78 o 
  -5  -9   4        4.62        4.42      0.29 o 
  -4  -9   4       43.96       38.10      1.22 o 
  -3  -9   4      142.51      131.64      2.90 o 
  -2  -9   4       69.97       75.65      1.97 o 
  -1  -9   4       31.98       26.20      0.93 o 
   0  -9   4      200.57      168.66      5.22 o 
   1  -9   4       43.59       39.24      0.81 o 
   2  -9   4      134.41      112.76      1.86 o 
   3  -9   4       70.48       65.58      2.19 o 
   4  -9   4      200.23      192.62      8.66 o 
   5  -9   4      140.14      137.69      5.69 o 
   6  -9   4       15.53       13.13      0.41 o 
  -7  -8   4      154.77      161.03      2.18 o 
  -6  -8   4       18.44       18.57      0.64 o 
  -5  -8   4       61.42       62.36      1.19 o 
  -4  -8   4       84.60       69.69      1.14 o 
  -3  -8   4       16.85       24.18      0.65 o 
  -2  -8   4      100.75       84.80      2.58 o 
  -1  -8   4       43.69       42.36      1.24 o 
   0  -8   4      213.65      197.88      3.15 o 
   1  -8   4        0.72        0.58      0.15 o 
   2  -8   4       21.70       18.26      0.60 o 
   3  -8   4       17.72       14.78      0.63 o 
   4  -8   4      144.39      142.23      3.56 o 
   5  -8   4       22.95       19.33      0.78 o 
   6  -8   4      215.12      220.94      8.16 o 
   7  -8   4       12.59       11.06      0.41 o 
  -8  -7   4       61.45       61.94      1.49 o 
  -7  -7   4       23.80       26.16      1.01 o 
  -6  -7   4       80.01       84.20      2.47 o 
  -5  -7   4       13.47       13.31      0.56 o 
  -4  -7   4        7.95        8.21      0.44 o 
  -3  -7   4      100.34      102.87      1.77 o 
  -2  -7   4        6.08        6.48      0.30 o 
  -1  -7   4       95.96       83.94      2.28 o 
   0  -7   4       30.87       25.03      0.53 o 
   1  -7   4      500.48      482.76      5.37 o 
   2  -7   4       23.33       22.90      0.54 o 
   3  -7   4      412.15      369.49      3.96 o 
   4  -7   4        1.14        1.15      0.22 o 
   5  -7   4       64.79       60.94      1.20 o 
   6  -7   4       19.15       19.45      0.63 o 
   7  -7   4       89.64       84.35      1.64 o 
  -8  -6   4      100.75      106.51      4.07 o 
  -7  -6   4      353.68      374.60      5.25 o 
  -6  -6   4       15.92       16.52      0.68 o 
  -5  -6   4      451.61      465.63      9.37 o 
  -4  -6   4      197.68      211.93      3.52 o 
  -3  -6   4      312.76      325.25      7.43 o 
  -2  -6   4       19.96       12.69      0.43 o 
  -1  -6   4      405.57      409.62      7.33 o 
   0  -6   4      202.04      191.53      2.58 o 
   1  -6   4      237.59      225.19      3.42 o 
   2  -6   4      411.84      371.54      3.81 o 
   3  -6   4       96.63       86.23      0.96 o 
   4  -6   4       94.68       88.17      1.12 o 
   5  -6   4      201.10      190.65      2.51 o 
   6  -6   4      255.05      259.40      5.04 o 
   7  -6   4       35.31       34.06      0.88 o 
   8  -6   4       64.21       65.22      1.24 o 
  -9  -5   4       44.90       45.86      1.73 o 
  -8  -5   4       50.80       56.90      1.21 o 
  -7  -5   4       22.41       24.73      1.09 o 
  -6  -5   4       93.02       95.21      3.56 o 
  -5  -5   4      666.74      657.63      9.95 o 
  -4  -5   4      112.46      109.68      2.51 o 
  -3  -5   4      141.16      155.06      4.00 o 
  -2  -5   4      147.98      140.96      3.56 o 
  -1  -5   4      380.84      378.57      5.22 o 
   0  -5   4      148.46      150.24      2.45 o 
   1  -5   4       38.44       33.58      0.77 o 
   2  -5   4       87.58       83.36      1.02 o 
   3  -5   4      132.73      123.04      1.43 o 
   4  -5   4       26.73       24.31      0.55 o 
   5  -5   4       56.10       48.59      0.85 o 
   6  -5   4      129.42      128.23      2.78 o 
   7  -5   4        7.49        8.67      0.45 o 
   8  -5   4        3.02        2.58      0.25 o 
  -9  -4   4      164.02      181.15      4.02 o 
  -8  -4   4        1.79        1.84      0.33 o 
  -7  -4   4      201.98      222.60      4.47 o 
  -6  -4   4       61.63       60.68      1.45 o 
  -5  -4   4       96.95       94.98      1.96 o 
  -4  -4   4       72.87       72.74      1.94 o 
  -3  -4   4      378.31      394.56     13.00 o 
  -2  -4   4      213.83      245.78      5.72 o 
  -1  -4   4      221.97      212.32      3.31 o 
   0  -4   4      135.29      145.50      1.83 o 
   1  -4   4      411.29      367.79      3.98 o 
   2  -4   4      347.59      348.33      3.95 o 
   3  -4   4        4.14        3.56      0.21 o 
   4  -4   4       32.00       28.76      0.59 o 
   5  -4   4       10.20       10.66      0.37 o 
   6  -4   4      471.97      462.54      7.69 o 
   7  -4   4      287.65      281.00      4.55 o 
   8  -4   4      110.48      115.23      2.98 o 
   9  -4   4        4.59        5.39      0.41 o 
  -9  -3   4       47.50       48.29      2.15 o 
  -8  -3   4       29.38       31.00      1.72 o 
  -7  -3   4       14.82       13.73      0.87 o 
  -6  -3   4      562.53      550.84     14.50 o 
  -5  -3   4      425.03      409.19      9.69 o 
  -4  -3   4      195.16      198.73      6.51 o 
  -3  -3   4       43.19       42.76      1.21 o 
  -2  -3   4      350.20      362.74      9.79 o 
  -1  -3   4       35.96       31.99      0.63 o 
   0  -3   4      129.56      120.51      1.77 o 
   1  -3   4       33.13       33.25      0.61 o 
   2  -3   4      669.49      641.57     10.21 o 
   3  -3   4      169.53      175.45      3.64 o 
   4  -3   4      114.44      107.05      1.50 o 
   5  -3   4      120.35      114.83      1.60 o 
   6  -3   4       82.82       76.18      1.35 o 
   7  -3   4       16.54       16.24      0.71 o 
   8  -3   4        6.01        6.01      0.39 o 
   9  -3   4       49.15       50.92      0.91 o 
  -9  -2   4      110.75      109.77      3.40 o 
  -8  -2   4       78.67       62.94      2.22 o 
  -7  -2   4      698.08      685.73     30.74 o 
  -6  -2   4       93.83       95.03      2.46 o 
  -5  -2   4      902.73      942.91     19.18 o 
  -4  -2   4      240.43      256.12      3.79 o 
  -3  -2   4      257.51      251.82      5.19 o 
  -2  -2   4     1349.99     1329.04     23.62 o 
  -1  -2   4      258.81      224.24      4.63 o 
   0  -2   4      251.06      237.70      2.41 o 
   1  -2   4      225.32      221.40      3.00 o 
   2  -2   4     1091.52     1069.57     19.63 o 
   3  -2   4      834.54      833.92     20.11 o 
   4  -2   4      476.59      496.40      9.44 o 
   5  -2   4       53.32       48.66      0.71 o 
   6  -2   4      976.81      924.30     18.40 o 
   7  -2   4      110.09      101.52      2.90 o 
   8  -2   4      203.77      198.29      4.94 o 
   9  -2   4       40.60       46.10      0.95 o 
  -9  -1   4       32.17       29.65      1.57 o 
  -8  -1   4      125.79      120.34     11.96 o 
  -7  -1   4        9.65       10.61      1.26 o 
  -6  -1   4      157.62      170.70      5.24 o 
  -5  -1   4        3.42        4.82      0.35 o 
  -4  -1   4      171.26      183.76      2.34 o 
  -3  -1   4      448.66      498.25      4.61 o 
  -2  -1   4      281.19      274.87      5.28 o 
  -1  -1   4      245.50      218.42      4.75 o 
   0  -1   4      208.33      220.27      5.08 o 
   1  -1   4     1039.21     1118.17     11.51 o 
   2  -1   4     1401.61     1475.65     16.60 o 
   3  -1   4      605.16      584.83      8.40 o 
   4  -1   4      137.03      137.78      2.63 o 
   5  -1   4      629.12      584.07     11.23 o 
   6  -1   4      164.04      159.01      3.69 o 
   7  -1   4       41.76       41.57      1.08 o 
   8  -1   4        9.27        9.40      0.46 o 
   9  -1   4       51.69       53.18      1.71 o 
  -9   0   4        2.11        2.33      0.43 o 
  -8   0   4       64.44       63.55      8.06 o 
  -7   0   4      399.13      413.86     28.55 o 
  -6   0   4        8.33        8.90      0.52 o 
  -5   0   4      410.38      383.95     12.71 o 
  -4   0   4      233.39      234.60      6.74 o 
  -3   0   4      179.10      220.80      5.45 o 
  -2   0   4     2002.93     1958.63     89.60 o 
  -1   0   4       80.59       88.88      2.12 o 
   0   0   4       16.00       15.27      0.33 o 
   1   0   4     1781.56     1790.04     21.61 o 
   2   0   4      109.39       90.71      1.28 o 
   3   0   4       18.37       22.85      0.51 o 
   4   0   4      540.35      584.38     13.56 o 
   5   0   4      109.78      107.05      2.36 o 
   6   0   4     1227.80     1158.56     27.98 o 
   7   0   4        2.65        2.41      0.25 o 
   8   0   4      115.05      112.68      1.36 o 
   9   0   4       24.28       23.60      0.81 o 
  -9   1   4       32.62       34.09      2.03 o 
  -8   1   4       99.28       87.63      3.84 o 
  -7   1   4        7.83        6.59      0.52 o 
  -6   1   4      170.64      164.54      4.85 o 
  -5   1   4        1.50        3.00      0.31 o 
  -4   1   4      151.19      149.62      3.24 o 
  -3   1   4      467.74      470.04     12.02 o 
  -2   1   4      323.12      332.26      5.43 o 
  -1   1   4      239.23      231.20      6.00 o 
   0   1   4      181.86      189.87      3.01 o 
   1   1   4      942.50      962.83     11.81 o 
   2   1   4     1410.16     1442.07     29.29 o 
   3   1   4      529.53      531.44     10.41 o 
   4   1   4      126.12      133.97      2.86 o 
   5   1   4      605.26      579.12     12.26 o 
   6   1   4      165.00      160.38      3.76 o 
   7   1   4       29.23       30.07      0.72 o 
   8   1   4        9.08        8.72      0.52 o 
   9   1   4       49.08       49.57      0.88 o 
  -9   2   4      118.91      119.36      3.61 o 
  -8   2   4       82.65       81.55      2.28 o 
  -7   2   4      685.56      658.66     22.87 o 
  -6   2   4       91.47       92.82      4.02 o 
  -5   2   4      958.92     1031.33     39.82 o 
  -4   2   4      256.85      257.54      8.70 o 
  -3   2   4      243.71      263.56      5.68 o 
  -2   2   4     1396.41     1367.87     23.55 o 
  -1   2   4      274.94      259.32      3.80 o 
   0   2   4      256.66      236.03      3.42 o 
   1   2   4      233.68      234.90      3.69 o 
   2   2   4     1078.82     1101.96     19.57 o 
   3   2   4      821.46      857.24     14.73 o 
   4   2   4      456.30      503.24      9.31 o 
   5   2   4       54.83       54.25      0.92 o 
   6   2   4     1014.29     1001.59     18.24 o 
   7   2   4      109.65      106.90      1.43 o 
   8   2   4      178.16      176.44      2.18 o 
   9   2   4       40.61       43.60      0.97 o 
  -9   3   4       47.52       51.06      2.09 o 
  -8   3   4       28.76       30.23      1.29 o 
  -7   3   4       12.33       12.17      0.79 o 
  -6   3   4      628.21      630.96     29.85 o 
  -5   3   4      404.35      405.66     14.95 o 
  -4   3   4      211.35      228.74      5.75 o 
  -3   3   4       43.92       44.70      0.95 o 
  -2   3   4      402.65      443.76      7.74 o 
  -1   3   4       23.09       20.56      0.42 o 
   0   3   4      110.74      103.58      1.58 o 
   1   3   4       19.98       24.50      0.55 o 
   2   3   4      703.43      734.30     10.34 o 
   3   3   4      137.00      154.51      2.98 o 
   4   3   4      115.35      120.36      1.93 o 
   5   3   4      130.24      132.25      2.48 o 
   6   3   4       84.45       79.58      1.74 o 
   7   3   4        7.55        7.67      0.41 o 
   8   3   4        5.03        5.29      0.36 o 
   9   3   4       49.02       45.90      1.19 o 
  -9   4   4      160.41      128.96      3.73 o 
  -8   4   4        2.23        2.03      0.32 o 
  -7   4   4      181.44      178.67      6.69 o 
  -6   4   4       66.92       68.29      2.12 o 
  -5   4   4      106.45      108.18      2.68 o 
  -4   4   4       76.58       80.70      2.66 o 
  -3   4   4      365.52      416.51      7.65 o 
  -2   4   4      249.08      292.94      5.58 o 
  -1   4   4      220.28      227.82      3.74 o 
   0   4   4      138.32      161.78      1.87 o 
   1   4   4      419.86      431.70      8.10 o 
   2   4   4      341.28      381.75      6.22 o 
   3   4   4        3.24        4.31      0.23 o 
   4   4   4       28.88       25.90      0.54 o 
   5   4   4       11.11       12.19      0.38 o 
   6   4   4      473.57      454.79     10.23 o 
   7   4   4      286.42      275.51      7.41 o 
   8   4   4       98.24       98.56      2.53 o 
   9   4   4        5.10        5.56      0.38 o 
  -8   5   4       38.57       38.76      1.23 o 
  -7   5   4       21.39       20.67      1.23 o 
  -6   5   4       70.55       76.86      3.41 o 
  -5   5   4      663.55      631.91     13.15 o 
  -4   5   4       99.35      102.77      2.85 o 
  -3   5   4      149.39      169.22      3.10 o 
  -2   5   4      142.26      146.41      2.72 o 
  -1   5   4      344.78      368.91      8.35 o 
   0   5   4      146.22      161.06      2.29 o 
   1   5   4       50.52       51.48      1.07 o 
   2   5   4       82.34       86.54      1.52 o 
   3   5   4      121.87      129.62      2.15 o 
   4   5   4       25.13       25.15      0.52 o 
   5   5   4       79.44       74.64      1.15 o 
   6   5   4      127.30      127.11      2.69 o 
   7   5   4        8.58        8.09      0.41 o 
   8   5   4        3.82        3.89      0.33 o 
  -8   6   4       97.17       99.82      1.72 o 
  -7   6   4      344.09      353.25      6.10 o 
  -6   6   4       20.23       19.04      1.19 o 
  -5   6   4      433.00      401.21     13.76 o 
  -4   6   4      178.68      184.41      6.62 o 
  -3   6   4      320.92      362.67      8.06 o 
  -2   6   4       12.31        8.37      0.40 o 
  -1   6   4      391.43      461.51      7.51 o 
   0   6   4      198.36      217.87      2.46 o 
   1   6   4      232.28      243.31      3.62 o 
   2   6   4      422.40      442.23      6.83 o 
   3   6   4       96.38       99.44      1.34 o 
   4   6   4      113.08      117.44      1.65 o 
   5   6   4      202.97      205.48      3.85 o 
   6   6   4      238.85      239.97      5.62 o 
   7   6   4       35.70       31.62      1.23 o 
   8   6   4       73.78       77.27      3.03 o 
  -8   7   4       71.46       61.86      2.50 o 
  -7   7   4       23.20       23.27      1.46 o 
  -6   7   4       79.45       82.38      3.07 o 
  -5   7   4       11.83       10.72      0.62 o 
  -4   7   4        9.90       11.43      0.53 o 
  -3   7   4      101.97      109.19      3.07 o 
  -2   7   4       12.08       13.19      0.39 o 
  -1   7   4       99.17      100.21      1.96 o 
   0   7   4       22.14       19.74      0.41 o 
   1   7   4      548.84      615.52     10.55 o 
   2   7   4       20.85       23.47      0.51 o 
   3   7   4      447.84      465.86      6.72 o 
   4   7   4        1.84        1.66      0.24 o 
   5   7   4       73.88       75.44      1.46 o 
   6   7   4       18.87       19.68      0.68 o 
   7   7   4       99.82       99.67      2.38 o 
  -7   8   4      143.75      151.88      2.88 o 
  -6   8   4       21.15       22.35      0.91 o 
  -5   8   4       51.41       51.35      1.84 o 
  -4   8   4       78.09       66.25      3.82 o 
  -3   8   4       19.95       27.44      1.27 o 
  -2   8   4       99.58       97.35      2.87 o 
  -1   8   4       51.03       56.89      1.12 o 
   0   8   4      222.83      260.43      4.69 o 
   1   8   4        2.11        2.15      0.23 o 
   2   8   4       25.32       28.85      0.59 o 
   3   8   4       19.27       18.62      0.51 o 
   4   8   4      127.34      139.79      2.44 o 
   5   8   4       24.63       24.34      0.71 o 
   6   8   4      194.06      207.84      5.29 o 
   7   8   4       12.42       11.67      1.15 o 
  -6   9   4       41.83       45.50      1.20 o 
  -5   9   4        3.69        3.13      0.38 o 
  -4   9   4       32.54       29.89      1.09 o 
  -3   9   4      142.50      138.71      8.52 o 
  -2   9   4       84.66      107.05      2.85 o 
  -1   9   4       36.51       38.47      1.82 o 
   0   9   4      180.52      207.49      5.94 o 
   1   9   4       47.62       62.55      1.75 o 
   2   9   4      127.53      145.54      4.09 o 
   3   9   4       68.71       88.30      2.19 o 
   4   9   4      188.98      206.32      4.95 o 
   5   9   4      126.71      144.10      3.10 o 
   6   9   4       16.01       16.72      0.74 o 
  -5  10   4       69.73       61.48      3.21 o 
  -4  10   4        8.84        8.04      0.40 o 
  -3  10   4       63.90       82.63      4.54 o 
  -2  10   4      101.09      114.69      6.11 o 
  -1  10   4       79.26       88.55      2.82 o 
   0  10   4      268.93      341.71     11.58 o 
   1  10   4       91.86      122.02      2.56 o 
   2  10   4      147.00      185.44      3.56 o 
   3  10   4       42.90       52.83      1.55 o 
   4  10   4      543.07      670.69     16.59 o 
   5  10   4       18.58       20.63      0.93 o 
  -4  11   4       37.49       46.17      2.25 o 
  -3  11   4        5.48        7.26      0.34 o 
  -2  11   4       91.69       98.94      4.47 o 
  -1  11   4        9.71       11.79      0.56 o 
   0  11   4       51.23       63.02      2.27 o 
   1  11   4       18.04       22.35      0.76 o 
   2  11   4       51.56       65.05      1.63 o 
   3  11   4       45.16       52.16      2.76 o 
   4  11   4       26.20       29.86      0.96 o 
  -1  12   4       28.22       36.30      1.27 o 
   0  12   4       34.76       38.51      1.28 o 
   1  12   4      107.63      118.60      3.71 o 
  -3 -11   5      102.82       88.76      1.44 o 
  -2 -11   5        1.07        0.68      0.17 o 
  -1 -11   5      167.90      148.94      1.92 o 
   0 -11   5       74.27       64.13      1.63 o 
   1 -11   5       59.28       43.35      1.54 o 
   2 -11   5       13.90        9.13      1.43 o 
   3 -11   5      101.80       82.67      2.42 o 
  -5 -10   5       69.37       65.52      1.89 o 
  -4 -10   5       12.63       12.78      0.59 o 
  -3 -10   5       16.13       13.98      0.65 o 
  -2 -10   5       72.77       60.45      1.83 o 
  -1 -10   5       45.22       46.69      1.04 o 
   0 -10   5        6.97        6.41      0.54 o 
   1 -10   5       96.33       84.47      2.85 o 
   2 -10   5       45.03       35.24      1.18 o 
   3 -10   5       75.03       67.15      3.50 o 
   4 -10   5       40.64       33.79      1.30 o 
  -6  -9   5       95.99      100.07      2.35 o 
  -5  -9   5        4.74        3.32      0.24 o 
  -4  -9   5       36.54       40.18      0.98 o 
  -3  -9   5       62.96       53.62      1.78 o 
  -2  -9   5      190.23      153.15      3.32 o 
  -1  -9   5      176.65      164.93      2.31 o 
   0  -9   5      193.36      159.34      4.05 o 
   1  -9   5       33.09       31.05      0.91 o 
   2  -9   5       94.57       75.65      1.39 o 
   3  -9   5       92.84       83.10      1.62 o 
   4  -9   5       25.05       21.24      0.94 o 
   5  -9   5      175.44      159.14      2.35 o 
   6  -9   5        8.43        7.30      0.67 o 
  -7  -8   5        8.69        7.71      0.49 o 
  -6  -8   5        5.64        5.11      0.33 o 
  -5  -8   5      144.26      142.67      2.33 o 
  -4  -8   5        9.44        7.88      0.44 o 
  -3  -8   5       74.21       63.74      1.20 o 
  -2  -8   5       63.59       54.13      1.57 o 
  -1  -8   5      306.59      272.97     10.06 o 
   0  -8   5       26.19       24.11      0.79 o 
   1  -8   5      193.83      171.85      3.24 o 
   2  -8   5      659.22      573.87      6.91 o 
   3  -8   5      151.55      129.60      2.09 o 
   4  -8   5      116.92      109.59      2.07 o 
   5  -8   5       93.29       86.45      2.81 o 
   6  -8   5      527.73      513.14     25.89 o 
  -7  -7   5       85.84       86.68      3.86 o 
  -6  -7   5      109.21      123.34      2.79 o 
  -5  -7   5       39.49       38.57      1.04 o 
  -4  -7   5       26.51       26.55      0.87 o 
  -3  -7   5      223.73      210.08      4.79 o 
  -2  -7   5      189.86      196.08      5.04 o 
  -1  -7   5      378.11      352.74      9.85 o 
   0  -7   5       40.81       31.63      0.66 o 
   1  -7   5       64.29       61.73      1.00 o 
   2  -7   5       36.41       34.61      0.76 o 
   3  -7   5       80.05       79.53      1.30 o 
   4  -7   5       12.07       11.04      0.48 o 
   5  -7   5       56.41       56.21      1.20 o 
   6  -7   5       36.07       36.77      0.83 o 
   7  -7   5       46.08       42.89      0.97 o 
  -8  -6   5        2.94        3.35      0.28 o 
  -7  -6   5       31.76       36.52      1.15 o 
  -6  -6   5        4.01        3.25      0.40 o 
  -5  -6   5       77.63       79.07      2.04 o 
  -4  -6   5        1.79        1.82      0.22 o 
  -3  -6   5       84.31       71.83      1.97 o 
  -2  -6   5       11.51       10.69      0.37 o 
  -1  -6   5      196.55      189.30      3.38 o 
   0  -6   5      129.37      121.12      1.83 o 
   1  -6   5       81.73       77.12      1.13 o 
   2  -6   5      235.38      206.36      2.02 o 
   3  -6   5      126.29      116.47      1.15 o 
   4  -6   5        4.03        4.51      0.30 o 
   5  -6   5       65.06       65.15      1.27 o 
   6  -6   5       30.61       29.85      0.85 o 
   7  -6   5       77.18       72.92      1.11 o 
   8  -6   5      113.52      112.80      3.42 o 
  -8  -5   5      111.07      114.54      4.41 o 
  -7  -5   5        5.00        5.47      0.65 o 
  -6  -5   5      133.24      140.49      4.28 o 
  -5  -5   5      112.48      106.56      3.32 o 
  -4  -5   5      545.86      569.62     10.98 o 
  -3  -5   5       45.11       49.87      1.96 o 
  -2  -5   5      354.72      358.44      7.20 o 
  -1  -5   5       32.71       35.71      0.63 o 
   0  -5   5      114.00      104.80      1.79 o 
   1  -5   5       97.54       80.75      1.12 o 
   2  -5   5       11.21       10.09      0.34 o 
   3  -5   5        3.12        3.87      0.22 o 
   4  -5   5      197.53      177.30      2.16 o 
   5  -5   5      209.08      204.44      3.99 o 
   6  -5   5       58.41       57.67      1.29 o 
   7  -5   5       64.84       62.78      1.91 o 
   8  -5   5       20.15       21.78      1.01 o 
  -9  -4   5        8.60        8.06      1.26 o 
  -8  -4   5       40.20       42.06      2.03 o 
  -7  -4   5      205.67      243.59      5.25 o 
  -6  -4   5      189.87      179.02      3.20 o 
  -5  -4   5      242.35      229.42      6.50 o 
  -4  -4   5      576.24      546.38     16.20 o 
  -3  -4   5      983.71      952.44     25.78 o 
  -2  -4   5      453.67      469.30      7.81 o 
  -1  -4   5       74.47       68.25      1.06 o 
   0  -4   5      456.13      415.13      5.06 o 
   1  -4   5      118.87      109.18      1.50 o 
   2  -4   5       18.14       20.26      0.47 o 
   3  -4   5      144.09      144.96      1.48 o 
   4  -4   5       71.06       65.35      0.96 o 
   5  -4   5      176.22      179.04      2.59 o 
   6  -4   5        6.31        6.77      0.39 o 
   7  -4   5      120.38      121.93      2.88 o 
   8  -4   5      353.10      379.20      6.21 o 
  -9  -3   5       11.64       10.08      0.92 o 
  -8  -3   5      138.07      137.80      6.96 o 
  -7  -3   5        3.43        4.00      0.41 o 
  -6  -3   5      240.42      236.23      8.64 o 
  -5  -3   5       54.26       56.22      2.01 o 
  -4  -3   5      531.31      529.48     18.00 o 
  -3  -3   5      548.14      550.56     19.59 o 
  -2  -3   5      266.96      258.67      4.54 o 
  -1  -3   5      151.91      139.69      2.15 o 
   0  -3   5      130.63      123.80      2.01 o 
   1  -3   5      259.37      241.75      3.49 o 
   2  -3   5      124.33      126.14      1.81 o 
   3  -3   5       97.98      103.14      1.65 o 
   4  -3   5      293.94      295.22      4.23 o 
   5  -3   5      373.16      352.65      4.28 o 
   6  -3   5      125.39      120.30      2.08 o 
   7  -3   5      250.58      243.90      6.03 o 
   8  -3   5       51.03       57.22      1.11 o 
   9  -3   5      154.64      160.55      3.22 o 
  -9  -2   5       32.14       34.24      1.97 o 
  -8  -2   5      114.67       96.48      8.03 o 
  -7  -2   5      108.65      113.35      5.19 o 
  -6  -2   5      105.94      104.57      4.52 o 
  -5  -2   5      356.74      352.74     13.56 o 
  -4  -2   5       31.41       29.75      0.74 o 
  -3  -2   5      160.13      139.15      6.66 o 
  -2  -2   5       42.40       44.63      0.75 o 
  -1  -2   5      329.21      330.81      5.70 o 
   0  -2   5      223.05      227.23      2.07 o 
   1  -2   5      513.66      548.61      6.60 o 
   2  -2   5      347.21      372.55      5.83 o 
   3  -2   5      179.22      188.97      4.22 o 
   4  -2   5       33.04       32.06      0.56 o 
   5  -2   5      462.62      462.31      6.87 o 
   6  -2   5      140.26      134.83      2.86 o 
   7  -2   5       45.92       46.93      1.23 o 
   8  -2   5      117.97      128.37      2.54 o 
   9  -2   5        1.44        1.89      0.16 o 
  -9  -1   5       27.02       18.52      1.39 o 
  -8  -1   5       43.72       41.11      3.02 o 
  -7  -1   5      111.66      106.00      4.52 o 
  -6  -1   5      681.26      706.02     17.26 o 
  -5  -1   5       45.09       49.87      1.17 o 
  -4  -1   5       16.54       17.19      0.67 o 
  -3  -1   5      713.21      758.78     26.35 o 
  -2  -1   5      252.08      239.26      9.56 o 
  -1  -1   5      644.98      651.93      9.38 o 
   0  -1   5     1334.33     1447.77     25.85 o 
   1  -1   5       81.72       68.12      0.86 o 
   2  -1   5       29.57       29.29      0.57 o 
   3  -1   5      252.28      254.87      3.76 o 
   4  -1   5       96.70       96.62      1.64 o 
   5  -1   5      844.74      807.50     14.38 o 
   6  -1   5       47.67       50.00      1.08 o 
   7  -1   5       85.31       88.22      1.57 o 
   8  -1   5       15.40       17.08      0.67 o 
   9  -1   5       39.44       38.46      2.27 o 
  -9   0   5       32.63       37.40      2.13 o 
  -8   0   5       20.39       23.10      2.40 o 
  -7   0   5        1.48        1.27      0.35 o 
  -6   0   5       80.34       82.35      2.51 o 
  -5   0   5      615.21      640.28     10.99 o 
  -4   0   5       36.91       41.44      1.51 o 
  -3   0   5      184.21      165.36      5.38 o 
  -2   0   5      545.67      568.39     20.42 o 
  -1   0   5      456.51      425.64      8.76 o 
   0   0   5       64.86       79.71      1.21 o 
   1   0   5     3466.12     3491.09     30.08 o 
   2   0   5      719.50      702.12      9.83 o 
   3   0   5       98.51       93.77      1.29 o 
   4   0   5      460.79      426.24      6.62 o 
   5   0   5      833.92      822.43     18.40 o 
   6   0   5     1122.16     1078.17     24.78 o 
   7   0   5        3.34        3.00      0.25 o 
   8   0   5       23.88       22.87      0.70 o 
   9   0   5       17.78       18.67      0.90 o 
  -9   1   5       26.67       26.69      1.72 o 
  -8   1   5       38.48       38.58      2.96 o 
  -7   1   5      112.49      119.10      3.63 o 
  -6   1   5      696.72      692.02     23.45 o 
  -5   1   5       50.38       53.74      2.20 o 
  -4   1   5       28.93       28.16      0.95 o 
  -3   1   5      724.46      724.66     46.84 o 
  -2   1   5      294.82      263.13      7.24 o 
  -1   1   5      635.30      612.28     15.55 o 
   0   1   5     1371.39     1465.31     23.43 o 
   1   1   5      103.79       88.21      1.30 o 
   2   1   5       41.32       41.85      0.74 o 
   3   1   5      275.22      291.73      6.30 o 
   4   1   5       90.62       95.21      1.63 o 
   5   1   5      897.00      909.84     19.25 o 
   6   1   5       44.72       47.27      0.92 o 
   7   1   5       89.14       96.34      1.32 o 
   8   1   5       15.48       16.04      0.49 o 
   9   1   5       42.28       41.90      1.46 o 
  -9   2   5       24.97       27.11      1.61 o 
  -8   2   5      113.05      102.11      9.30 o 
  -7   2   5      112.80      114.69      4.69 o 
  -6   2   5      106.13      103.66      5.33 o 
  -5   2   5      377.43      381.14     15.95 o 
  -4   2   5       26.53       26.02      0.89 o 
  -3   2   5      138.95      132.26      3.99 o 
  -2   2   5       51.29       49.86      0.86 o 
  -1   2   5      377.48      373.68      8.97 o 
   0   2   5      190.14      193.55      3.31 o 
   1   2   5      515.00      523.60     10.08 o 
   2   2   5      299.99      334.05      6.58 o 
   3   2   5      193.97      217.55      4.12 o 
   4   2   5       23.52       24.90      0.46 o 
   5   2   5      455.14      483.96      8.89 o 
   6   2   5      119.51      117.12      2.28 o 
   7   2   5       48.06       49.22      0.95 o 
   8   2   5      101.10      105.52      2.51 o 
   9   2   5        1.50        1.73      0.22 o 
  -9   3   5       11.13       10.30      0.88 o 
  -8   3   5      123.18      116.34      7.34 o 
  -7   3   5        3.59        3.79      0.48 o 
  -6   3   5      242.61      269.54      5.05 o 
  -5   3   5       49.56       52.14      1.67 o 
  -4   3   5      503.83      528.05     14.14 o 
  -3   3   5      556.77      622.39     15.85 o 
  -2   3   5      252.76      245.47      5.37 o 
  -1   3   5      147.71      142.32      2.88 o 
   0   3   5      151.65      145.60      2.95 o 
   1   3   5      266.20      259.07      4.69 o 
   2   3   5      146.37      160.00      2.33 o 
   3   3   5       72.11       88.61      1.70 o 
   4   3   5      291.26      320.57      5.46 o 
   5   3   5      397.53      412.15      8.41 o 
   6   3   5      120.23      120.81      2.05 o 
   7   3   5      216.26      204.52      6.13 o 
   8   3   5       50.89       52.77      1.10 o 
   9   3   5      152.60      144.67     10.40 o 
  -8   4   5       39.67       41.15      1.79 o 
  -7   4   5      225.54      232.65      5.32 o 
  -6   4   5      189.16      201.21      6.69 o 
  -5   4   5      257.30      253.86      7.59 o 
  -4   4   5      570.69      540.33     22.46 o 
  -3   4   5      990.58     1061.50     28.43 o 
  -2   4   5      456.81      487.22     11.51 o 
  -1   4   5       79.58       79.08      1.42 o 
   0   4   5      434.53      420.62      6.69 o 
   1   4   5      119.95      122.32      2.18 o 
   2   4   5       10.03       14.06      0.33 o 
   3   4   5      153.15      171.23      2.80 o 
   4   4   5       79.90       75.51      1.35 o 
   5   4   5      172.09      183.02      3.18 o 
   6   4   5        1.49        1.66      0.27 o 
   7   4   5      120.73      114.87      2.94 o 
   8   4   5      356.97      343.73     10.35 o 
  -8   5   5      111.45      112.49     10.96 o 
  -7   5   5        4.21        4.41      0.55 o 
  -6   5   5      135.14      127.64      2.93 o 
  -5   5   5      120.44      112.95      3.75 o 
  -4   5   5      566.99      572.23     21.78 o 
  -3   5   5       57.29       66.96      1.75 o 
  -2   5   5      350.53      377.17      6.92 o 
  -1   5   5       43.79       51.88      0.96 o 
   0   5   5      100.81      106.28      1.87 o 
   1   5   5      110.49      103.62      1.81 o 
   2   5   5        6.58        6.85      0.24 o 
   3   5   5        3.36        3.27      0.17 o 
   4   5   5      197.08      194.25      3.64 o 
   5   5   5      232.99      244.68      4.76 o 
   6   5   5       60.58       60.17      1.59 o 
   7   5   5       58.47       55.61      1.83 o 
   8   5   5       20.39       20.31      1.15 o 
  -8   6   5        3.07        3.40      0.81 o 
  -7   6   5       25.95       25.78      1.27 o 
  -6   6   5        3.16        3.18      0.44 o 
  -5   6   5       63.06       57.07      2.82 o 
  -4   6   5        2.52        4.42      0.59 o 
  -3   6   5       91.96       85.81      1.34 o 
  -2   6   5       14.53       14.97      0.44 o 
  -1   6   5      172.63      182.40      3.09 o 
   0   6   5      124.21      134.75      2.27 o 
   1   6   5       82.21       94.38      1.94 o 
   2   6   5      260.22      258.24      4.78 o 
   3   6   5      115.82      122.02      2.03 o 
   4   6   5        7.94        8.01      0.35 o 
   5   6   5       65.97       69.81      1.16 o 
   6   6   5       37.93       37.41      1.05 o 
   7   6   5       74.33       70.38      3.24 o 
   8   6   5      124.30      139.80      3.29 o 
  -7   7   5       84.66       75.79      3.05 o 
  -6   7   5       93.02       95.99      3.62 o 
  -5   7   5       38.46       36.11      1.61 o 
  -4   7   5       18.68       17.77      1.04 o 
  -3   7   5      203.19      187.34     10.00 o 
  -2   7   5      179.49      195.76      4.48 o 
  -1   7   5      376.92      397.60      5.70 o 
   0   7   5       29.56       27.38      0.57 o 
   1   7   5       70.04       83.07      1.84 o 
   2   7   5       43.18       47.86      0.89 o 
   3   7   5       78.54       87.05      2.16 o 
   4   7   5       15.59       16.82      0.57 o 
   5   7   5       44.95       50.48      1.09 o 
   6   7   5       39.95       43.51      1.38 o 
   7   7   5       36.26       35.66      2.16 o 
  -7   8   5        7.51        6.22      0.78 o 
  -6   8   5        6.10        5.56      0.55 o 
  -5   8   5      137.16      125.66      7.32 o 
  -4   8   5        6.50        5.46      0.43 o 
  -3   8   5       71.32       66.40      2.31 o 
  -2   8   5       60.39       56.79      1.78 o 
  -1   8   5      296.30      324.11      8.16 o 
   0   8   5       25.41       32.07      0.83 o 
   1   8   5      187.27      215.51      4.77 o 
   2   8   5      691.10      777.46     18.65 o 
   3   8   5      135.55      142.27      3.35 o 
   4   8   5      106.53      130.52      3.12 o 
   5   8   5       91.42       97.42      1.90 o 
   6   8   5      533.60      607.32     18.09 o 
  -6   9   5       83.05       84.98      2.79 o 
  -5   9   5        4.94        4.04      0.41 o 
  -4   9   5       36.12       41.77      1.62 o 
  -3   9   5       54.75       53.53      1.92 o 
  -2   9   5      220.95      232.97      7.82 o 
  -1   9   5      176.05      201.09      5.47 o 
   0   9   5      218.72      244.03      6.56 o 
   1   9   5       43.30       52.11      1.70 o 
   2   9   5      108.97      121.89      3.82 o 
   3   9   5       98.63      120.14      1.98 o 
   4   9   5       26.97       29.87      0.77 o 
   5   9   5      186.11      211.55      5.27 o 
   6   9   5        9.97       11.45      1.25 o 
  -5  10   5       65.21       73.62      1.91 o 
  -4  10   5       10.52       11.14      0.95 o 
  -3  10   5       14.72       16.01      0.62 o 
  -2  10   5       74.93       73.99      1.79 o 
  -1  10   5       57.61       76.16      3.03 o 
   0  10   5        4.34        4.53      0.45 o 
   1  10   5       91.47      118.13      3.40 o 
   2  10   5       48.37       63.06      1.23 o 
   3  10   5       66.77       83.69      2.19 o 
   4  10   5       28.78       32.05      0.90 o 
  -3  11   5       98.21      105.19      8.98 o 
  -2  11   5        3.47        3.06      0.29 o 
  -1  11   5      166.42      196.32      7.12 o 
   0  11   5       83.76      106.49      2.26 o 
   1  11   5       64.77       76.29      1.38 o 
   2  11   5       12.36       14.62      0.51 o 
   3  11   5       90.08      113.15      3.40 o 
  -2 -11   6       66.03       51.27     10.07 o 
  -1 -11   6       17.99       14.65      0.71 o 
   0 -11   6      188.95      144.53      3.06 o 
   1 -11   6       38.44       25.96      1.39 o 
   2 -11   6        7.55        5.00      0.77 o 
  -4 -10   6       10.99        9.55      0.39 o 
  -3 -10   6       29.08       26.63      0.76 o 
  -2 -10   6       47.03       43.36      1.55 o 
  -1 -10   6       55.90       46.82      1.07 o 
   0 -10   6       46.79       33.14      3.72 o 
   1 -10   6       32.22       26.46      1.15 o 
   2 -10   6       59.00       46.32      3.96 o 
   3 -10   6       16.69       15.01      0.66 o 
   4 -10   6      132.14      115.92      7.06 o 
  -5  -9   6       29.54       25.87      1.17 o 
  -4  -9   6       71.91       59.76      2.80 o 
  -3  -9   6       40.57       26.47      3.44 o 
  -2  -9   6       56.87       59.21      2.38 o 
  -1  -9   6       28.72       25.46      0.86 o 
   0  -9   6      354.42      315.25      5.64 o 
   1  -9   6      273.37      249.62      8.94 o 
   2  -9   6      145.27      121.83      4.18 o 
   3  -9   6      116.14      102.16      4.07 o 
   4  -9   6      218.03      193.59      2.36 o 
   5  -9   6      370.22      338.25      5.69 o 
  -6  -8   6       21.79       19.56      0.58 o 
  -5  -8   6      112.03      113.78      2.93 o 
  -4  -8   6       18.88       17.83      0.73 o 
  -3  -8   6       71.11       67.72      1.95 o 
  -2  -8   6      103.54       95.40      3.12 o 
  -1  -8   6        7.89        7.87      0.50 o 
   0  -8   6       40.81       40.05      1.23 o 
   1  -8   6       88.08       72.78      2.19 o 
   2  -8   6        0.72        0.86      0.26 o 
   3  -8   6       24.35       21.09      0.86 o 
   4  -8   6        6.16        4.28      0.40 o 
   5  -8   6       23.14       21.15      0.91 o 
   6  -8   6        6.87        6.80      0.40 o 
  -7  -7   6       17.12       16.71      0.60 o 
  -6  -7   6      133.20      137.60      2.15 o 
  -5  -7   6        4.54        4.38      0.39 o 
  -4  -7   6      136.51      138.38      4.74 o 
  -3  -7   6        1.98        3.39      0.35 o 
  -2  -7   6      325.72      307.50     10.90 o 
  -1  -7   6      178.03      169.16      4.38 o 
   0  -7   6      111.56      104.77      2.35 o 
   1  -7   6      398.32      354.22      8.55 o 
   2  -7   6      105.99      101.07      2.04 o 
   3  -7   6       43.23       39.37      1.31 o 
   4  -7   6      148.69      135.57      1.96 o 
   5  -7   6      196.05      194.49      3.06 o 
   6  -7   6      210.34      195.14      2.11 o 
   7  -7   6      235.38      233.09      3.39 o 
  -7  -6   6       66.17       67.40      1.25 o 
  -6  -6   6        2.80        2.34      0.35 o 
  -5  -6   6      117.86      120.64      3.64 o 
  -4  -6   6       12.60       11.02      0.54 o 
  -3  -6   6      457.05      400.79     13.52 o 
  -2  -6   6      307.73      318.29      9.25 o 
  -1  -6   6      204.96      192.81      3.39 o 
   0  -6   6      124.88      112.35      1.80 o 
   1  -6   6       57.32       53.28      0.91 o 
   2  -6   6       45.57       35.03      0.79 o 
   3  -6   6       49.05       45.71      1.01 o 
   4  -6   6      185.30      161.21      3.14 o 
   5  -6   6       58.94       58.60      1.15 o 
   6  -6   6       32.86       33.59      0.82 o 
   7  -6   6       25.74       24.32      0.78 o 
  -8  -5   6       58.66       65.68      1.94 o 
  -7  -5   6        0.03       -0.15      0.21 o 
  -6  -5   6       74.91       77.91      2.99 o 
  -5  -5   6      310.26      297.42     10.58 o 
  -4  -5   6      229.33      234.09      8.27 o 
  -3  -5   6      124.81      115.19      3.28 o 
  -2  -5   6      429.64      414.70      9.79 o 
  -1  -5   6     1479.69     1437.27     27.45 o 
   0  -5   6      183.24      169.23      2.33 o 
   1  -5   6      470.89      418.03      7.61 o 
   2  -5   6       48.96       45.25      0.74 o 
   3  -5   6       66.95       61.56      0.97 o 
   4  -5   6       89.03       86.95      1.29 o 
   5  -5   6       39.59       34.53      0.86 o 
   6  -5   6      132.28      137.26      3.49 o 
   7  -5   6      144.24      135.33      5.59 o 
   8  -5   6        1.64        1.86      0.22 o 
  -8  -4   6        0.92        1.22      0.22 o 
  -7  -4   6       12.13       12.83      0.85 o 
  -6  -4   6       30.02       28.91      0.87 o 
  -5  -4   6      140.72      141.22      6.76 o 
  -4  -4   6      214.82      198.14      5.86 o 
  -3  -4   6     1304.77     1266.18     28.26 o 
  -2  -4   6      124.70      121.08      1.78 o 
  -1  -4   6      275.95      260.02      3.50 o 
   0  -4   6      115.22      108.94      1.45 o 
   1  -4   6      501.19      456.41      4.67 o 
   2  -4   6        4.45        5.17      0.25 o 
   3  -4   6       66.96       59.87      0.89 o 
   4  -4   6       75.60       63.44      0.95 o 
   5  -4   6       48.06       49.96      1.18 o 
   6  -4   6       15.43       17.91      0.73 o 
   7  -4   6        8.17        8.26      0.53 o 
   8  -4   6      142.48      151.20      3.67 o 
  -8  -3   6       85.32       74.53      3.32 o 
  -7  -3   6       15.78       16.45      0.79 o 
  -6  -3   6      369.05      362.84     17.23 o 
  -5  -3   6       61.31       58.35      3.02 o 
  -4  -3   6      440.06      462.86     12.11 o 
  -3  -3   6      147.33      150.05      3.16 o 
  -2  -3   6      398.38      383.11      7.83 o 
  -1  -3   6      274.73      281.98      4.46 o 
   0  -3   6      120.25      110.88      1.53 o 
   1  -3   6      862.78      827.85      7.93 o 
   2  -3   6      182.11      176.35      3.06 o 
   3  -3   6       35.58       31.09      0.63 o 
   4  -3   6      106.31      105.97      1.55 o 
   5  -3   6      180.00      182.51      2.86 o 
   6  -3   6       52.85       49.46      1.27 o 
   7  -3   6       63.99       71.22      1.50 o 
   8  -3   6        8.66        7.66      0.41 o 
  -9  -2   6       17.53       19.47      1.38 o 
  -8  -2   6       17.75       17.28      1.85 o 
  -7  -2   6       80.22       88.83      2.76 o 
  -6  -2   6        4.48        5.91      0.53 o 
  -5  -2   6       72.02       78.41      3.21 o 
  -4  -2   6       44.01       46.18      1.24 o 
  -3  -2   6      128.91      132.52      2.31 o 
  -2  -2   6      608.86      643.28     11.29 o 
  -1  -2   6        9.59       11.33      0.87 o 
   0  -2   6      253.73      239.73      3.53 o 
   1  -2   6      280.00      276.97      4.36 o 
   2  -2   6       52.96       48.35      0.84 o 
   3  -2   6       28.34       25.20      0.55 o 
   4  -2   6      141.71      129.45      2.58 o 
   5  -2   6        2.17        1.61      0.30 o 
   6  -2   6       59.07       58.58      1.62 o 
   7  -2   6       17.48       17.53      0.70 o 
   8  -2   6      170.47      187.65      1.89 o 
  -9  -1   6       61.19       66.80      2.60 o 
  -8  -1   6       43.20       46.10      3.11 o 
  -7  -1   6      152.96      148.95      4.54 o 
  -6  -1   6      415.77      436.52     10.28 o 
  -5  -1   6       42.98       43.30      1.68 o 
  -4  -1   6      294.69      311.81      7.00 o 
  -3  -1   6      125.41      135.96      2.51 o 
  -2  -1   6      301.89      278.34      4.43 o 
  -1  -1   6        6.42        6.30      0.49 o 
   0  -1   6      820.51      806.81     14.28 o 
   1  -1   6     1445.29     1487.96     17.14 o 
   2  -1   6      171.88      172.45      1.64 o 
   3  -1   6       31.42       28.33      0.54 o 
   4  -1   6      517.12      502.18      8.01 o 
   5  -1   6     1338.13     1269.70     28.57 o 
   6  -1   6      155.09      151.79      3.83 o 
   7  -1   6      102.31      108.60      1.77 o 
   8  -1   6       46.00       50.52      0.99 o 
  -9   0   6       10.70       14.23      1.18 o 
  -8   0   6        4.20        4.64      1.07 o 
  -7   0   6      174.94      176.99     11.87 o 
  -6   0   6        0.04        0.06      0.35 o 
  -5   0   6      333.62      324.00      7.68 o 
  -4   0   6        2.17        1.52      0.26 o 
  -3   0   6       21.68       22.09      0.88 o 
  -2   0   6      419.24      417.23      7.28 o 
  -1   0   6      217.50      232.03      8.72 o 
   0   0   6      227.60      235.64      4.55 o 
   1   0   6      498.12      503.71      6.27 o 
   2   0   6       35.04       46.97      0.97 o 
   3   0   6      158.35      176.64      2.73 o 
   4   0   6       38.57       33.54      0.60 o 
   5   0   6       19.99       18.32      0.52 o 
   6   0   6        2.94        3.44      0.33 o 
   7   0   6       58.28       58.90      1.35 o 
   8   0   6       46.52       46.20      1.13 o 
   9   0   6        2.81        3.44      0.42 o 
  -9   1   6       64.83       69.53      2.48 o 
  -8   1   6       38.08       39.43      2.83 o 
  -7   1   6      151.67      148.50      7.85 o 
  -6   1   6      443.06      432.83     16.81 o 
  -5   1   6       43.20       41.57      1.34 o 
  -4   1   6      282.33      293.44      6.69 o 
  -3   1   6      126.09      125.53      4.46 o 
  -2   1   6      329.54      331.83     10.57 o 
  -1   1   6        9.16        9.25      0.51 o 
   0   1   6      800.34      799.27     13.29 o 
   1   1   6     1392.36     1459.25     27.11 o 
   2   1   6      189.91      192.08      3.64 o 
   3   1   6       21.16       20.56      0.58 o 
   4   1   6      512.05      556.30      9.17 o 
   5   1   6     1311.28     1325.52     28.62 o 
   6   1   6      164.64      165.42      2.86 o 
   7   1   6       92.49       97.10      1.71 o 
   8   1   6       47.51       50.47      1.66 o 
   9   1   6      200.38      204.83      3.67 o 
  -9   2   6       16.41       16.75      1.10 o 
  -8   2   6       16.47       18.78      1.85 o 
  -7   2   6       80.90       88.01      3.45 o 
  -6   2   6        4.85        5.99      0.58 o 
  -5   2   6       84.53       88.19      2.44 o 
  -4   2   6       48.11       51.90      1.43 o 
  -3   2   6      118.47      117.07      2.67 o 
  -2   2   6      619.92      675.08     22.02 o 
  -1   2   6       18.60       22.33      1.39 o 
   0   2   6      231.64      224.72      4.86 o 
   1   2   6      315.19      310.55      5.86 o 
   2   2   6       56.02       54.59      1.27 o 
   3   2   6       31.66       31.55      0.66 o 
   4   2   6      155.86      157.67      2.67 o 
   5   2   6        4.45        3.93      0.25 o 
   6   2   6       79.95       83.07      2.00 o 
   7   2   6       14.60       14.83      0.58 o 
   8   2   6      162.41      166.34      3.97 o 
  -8   3   6       94.13       99.03      3.92 o 
  -7   3   6       15.21       15.76      0.92 o 
  -6   3   6      413.30      440.65      8.12 o 
  -5   3   6       61.14       58.31      1.69 o 
  -4   3   6      421.54      437.54     11.28 o 
  -3   3   6      156.54      161.41      4.15 o 
  -2   3   6      409.25      431.65     12.67 o 
  -1   3   6      284.73      306.42      5.89 o 
   0   3   6      120.19      121.02      2.29 o 
   1   3   6      829.56      823.90     11.57 o 
   2   3   6      211.64      219.06      3.19 o 
   3   3   6       47.68       47.39      0.88 o 
   4   3   6       99.75      113.64      2.01 o 
   5   3   6      161.33      169.84      3.36 o 
   6   3   6       54.91       52.37      1.27 o 
   7   3   6       62.36       64.96      1.59 o 
   8   3   6        7.65        7.07      0.36 o 
  -8   4   6        1.16        1.67      0.49 o 
  -7   4   6       17.71       13.35      1.21 o 
  -6   4   6       29.68       28.99      1.36 o 
  -5   4   6      114.99      117.56      3.91 o 
  -4   4   6      220.12      200.78      7.40 o 
  -3   4   6     1300.83     1348.03     29.10 o 
  -2   4   6      128.62      137.64      2.60 o 
  -1   4   6      251.03      259.59      3.62 o 
   0   4   6      122.73      129.16      2.19 o 
   1   4   6      529.26      536.54      8.00 o 
   2   4   6        5.85        8.48      0.27 o 
   3   4   6       67.95       71.15      1.25 o 
   4   4   6       94.52       90.87      1.53 o 
   5   4   6       45.10       50.13      0.91 o 
   6   4   6        8.70       11.16      0.48 o 
   7   4   6        6.86        6.48      0.41 o 
   8   4   6      139.67      136.91      5.48 o 
  -8   5   6       46.03       49.74      2.13 o 
  -7   5   6        0.01        0.33      0.29 o 
  -6   5   6       66.09       66.08      3.01 o 
  -5   5   6      308.13      288.25     10.08 o 
  -4   5   6      229.44      240.55      5.96 o 
  -3   5   6      118.52      117.47      2.46 o 
  -2   5   6      422.55      425.70     10.38 o 
  -1   5   6     1436.17     1441.50     21.82 o 
   0   5   6      217.91      221.96      2.88 o 
   1   5   6      471.31      487.70      7.65 o 
   2   5   6       43.01       43.48      0.82 o 
   3   5   6       65.73       69.55      1.29 o 
   4   5   6       98.66      111.78      1.88 o 
   5   5   6       52.57       53.52      0.91 o 
   6   5   6      124.27      130.28      2.04 o 
   7   5   6      141.32      134.03      6.46 o 
   8   5   6        1.92        1.87      0.24 o 
  -7   6   6       78.79       70.16      2.60 o 
  -6   6   6        2.80        2.83      0.51 o 
  -5   6   6       99.98       97.70      2.45 o 
  -4   6   6       13.69       11.27      0.54 o 
  -3   6   6      481.90      452.98     17.64 o 
  -2   6   6      296.59      317.32      9.75 o 
  -1   6   6      167.93      165.74      3.01 o 
   0   6   6      140.62      151.67      2.48 o 
   1   6   6       58.44       65.40      1.16 o 
   2   6   6       45.76       43.19      0.81 o 
   3   6   6       40.96       42.85      1.12 o 
   4   6   6      216.02      221.84      3.93 o 
   5   6   6       55.12       62.68      1.57 o 
   6   6   6       21.89       23.44      0.84 o 
   7   6   6       27.54       28.23      1.99 o 
  -7   7   6       17.03       14.30      1.21 o 
  -6   7   6      125.94      122.70      2.58 o 
  -5   7   6        4.15        3.81      0.53 o 
  -4   7   6      126.59      117.34      6.46 o 
  -3   7   6        3.17        5.46      0.40 o 
  -2   7   6      305.58      338.34      4.21 o 
  -1   7   6      171.30      180.30      3.19 o 
   0   7   6      119.15      131.41      2.91 o 
   1   7   6      426.19      478.97     10.48 o 
   2   7   6       87.52      108.38      2.40 o 
   3   7   6       39.42       46.29      1.33 o 
   4   7   6      157.42      180.66      3.65 o 
   5   7   6      203.58      229.31      4.34 o 
   6   7   6      198.44      205.80      7.21 o 
   7   7   6      236.88      252.16     14.96 o 
  -6   8   6       21.94       20.59      0.89 o 
  -5   8   6      100.75      107.00      5.08 o 
  -4   8   6       17.16       16.71      0.80 o 
  -3   8   6       82.52       84.24      2.57 o 
  -2   8   6      100.95      108.17      3.22 o 
  -1   8   6        4.96        6.67      0.40 o 
   0   8   6       51.04       60.60      1.61 o 
   1   8   6      103.96      107.91      2.42 o 
   2   8   6        1.36        0.98      0.19 o 
   3   8   6       32.85       37.06      1.02 o 
   4   8   6       10.52        9.71      0.48 o 
   5   8   6       29.04       35.09      0.82 o 
   6   8   6        6.32        6.51      0.34 o 
  -5   9   6       29.20       30.83      1.12 o 
  -4   9   6       68.15       67.83      5.11 o 
  -3   9   6       39.19       35.70      1.89 o 
  -2   9   6       58.71       76.67      1.70 o 
  -1   9   6       25.05       29.92      0.81 o 
   0   9   6      338.94      412.89      8.08 o 
   1   9   6      263.97      321.36      4.84 o 
   2   9   6      124.60      142.33      2.86 o 
   3   9   6       99.74      130.38      2.26 o 
   4   9   6      216.01      254.54      4.40 o 
   5   9   6      358.33      409.90     10.71 o 
  -4  10   6        9.05       11.02      0.98 o 
  -3  10   6       37.53       38.17      3.17 o 
  -2  10   6       48.54       51.14      2.38 o 
  -1  10   6       67.56       73.56      1.57 o 
   0  10   6       43.96       53.01      1.20 o 
   1  10   6       40.88       49.47      1.15 o 
   2  10   6       63.51       74.24      2.15 o 
   3  10   6       20.29       22.77      0.74 o 
   4  10   6      136.22      174.20      3.16 o 
  -2  11   6       72.79       72.95      2.35 o 
  -1  11   6       22.52       23.96      0.94 o 
   0  11   6      197.20      222.86      2.69 o 
   1  11   6       37.57       44.62      0.85 o 
   2  11   6        9.96       13.20      0.76 o 
  -3 -10   7       20.03       20.18      0.70 o 
  -2 -10   7       81.89       76.07      2.05 o 
  -1 -10   7      172.50      151.71      2.02 o 
   0 -10   7       27.23       19.94      0.71 o 
   1 -10   7       16.45       13.98      0.74 o 
   2 -10   7       12.99       10.73      1.09 o 
   3 -10   7      113.07       90.27      3.42 o 
  -4  -9   7       55.56       47.07      1.01 o 
  -3  -9   7       15.11       15.81      0.91 o 
  -2  -9   7      130.66      120.26      2.26 o 
  -1  -9   7        0.77        0.25      0.24 o 
   0  -9   7       13.83       12.82      0.57 o 
   1  -9   7       18.12       15.05      0.57 o 
   2  -9   7       14.32       13.20      0.65 o 
   3  -9   7       40.67       36.17      1.32 o 
   4  -9   7       10.98        9.38      0.50 o 
  -5  -8   7       42.48       37.70      0.87 o 
  -4  -8   7       75.26       71.17      1.23 o 
  -3  -8   7       30.27       30.97      1.04 o 
  -2  -8   7       29.10       26.57      0.87 o 
  -1  -8   7      238.65      223.63      6.35 o 
   0  -8   7       76.10       66.82      1.64 o 
   1  -8   7       32.39       26.55      0.83 o 
   2  -8   7      191.18      177.31      2.86 o 
   3  -8   7       21.78       18.97      0.80 o 
   4  -8   7      260.83      244.58      5.56 o 
   5  -8   7       18.48       15.08      0.76 o 
  -6  -7   7       34.05       34.22      0.80 o 
  -5  -7   7       38.88       36.19      1.08 o 
  -4  -7   7      123.00      121.00      4.14 o 
  -3  -7   7       30.22       30.68      1.19 o 
  -2  -7   7      198.67      194.51      2.96 o 
  -1  -7   7       47.21       41.30      1.52 o 
   0  -7   7      212.26      192.52      6.29 o 
   1  -7   7       76.86       67.51      2.00 o 
   2  -7   7       70.46       65.63      1.80 o 
   3  -7   7        1.58        1.43      0.29 o 
   4  -7   7       24.14       20.00      0.76 o 
   5  -7   7       11.43       11.95      0.46 o 
   6  -7   7       88.45       72.29      4.58 o 
  -7  -6   7        5.01        4.78      0.46 o 
  -6  -6   7        2.32        1.09      0.49 o 
  -5  -6   7       21.73       25.09      1.05 o 
  -4  -6   7       38.76       37.08      1.88 o 
  -3  -6   7      261.88      246.75     10.85 o 
  -2  -6   7      242.22      224.04      7.52 o 
  -1  -6   7      146.86      144.43      3.52 o 
   0  -6   7      229.57      215.44      3.16 o 
   1  -6   7       38.11       34.07      1.02 o 
   2  -6   7      123.29      108.99      2.23 o 
   3  -6   7      108.26       91.64      1.77 o 
   4  -6   7       79.69       70.51      1.34 o 
   5  -6   7        8.34        9.52      0.49 o 
   6  -6   7       62.48       61.46      1.99 o 
   7  -6   7        2.95        2.63      0.39 o 
  -7  -5   7       19.85       18.75      1.22 o 
  -6  -5   7       30.98       36.96      1.14 o 
  -5  -5   7      276.58      286.92      9.99 o 
  -4  -5   7      869.83      818.55     41.14 o 
  -3  -5   7      143.89      135.58      4.72 o 
  -2  -5   7      428.99      414.04     10.07 o 
  -1  -5   7      269.68      245.57      5.21 o 
   0  -5   7     1211.57     1096.10     14.59 o 
   1  -5   7      184.03      155.96      2.50 o 
   2  -5   7      132.26      115.85      2.12 o 
   3  -5   7      134.64      118.43      2.00 o 
   4  -5   7      489.19      446.12      6.65 o 
   5  -5   7       16.55       14.35      0.62 o 
   6  -5   7       60.02       61.30      1.94 o 
   7  -5   7       50.97       51.85      1.04 o 
  -7  -4   7      232.57      213.27      3.81 o 
  -6  -4   7      194.51      205.40      4.96 o 
  -5  -4   7        6.43        7.46      0.97 o 
  -4  -4   7      177.81      179.30      9.47 o 
  -3  -4   7      527.60      523.02     15.59 o 
  -2  -4   7      441.73      411.82      8.98 o 
  -1  -4   7       77.35       70.22      1.42 o 
   0  -4   7     1047.83      957.69     14.01 o 
   1  -4   7       70.66       63.87      0.98 o 
   2  -4   7      152.99      141.20      2.11 o 
   3  -4   7       23.35       20.28      0.53 o 
   4  -4   7      164.37      142.78      2.23 o 
   5  -4   7        0.04        0.49      0.19 o 
   6  -4   7       26.75       26.18      1.43 o 
   7  -4   7       20.28       22.78      0.80 o 
  -8  -3   7        7.68        8.72      1.06 o 
  -7  -3   7        8.91        6.76      0.54 o 
  -6  -3   7       80.00       81.64      2.08 o 
  -5  -3   7      144.63      140.05      6.19 o 
  -4  -3   7      590.74      587.19     18.65 o 
  -3  -3   7       80.54       78.43      2.19 o 
  -2  -3   7      222.02      210.07      3.79 o 
  -1  -3   7      216.17      203.71      4.10 o 
   0  -3   7     1612.52     1471.17     18.94 o 
   1  -3   7      101.42       87.74      1.16 o 
   2  -3   7      101.26       93.84      1.36 o 
   3  -3   7       13.53       14.78      0.46 o 
   4  -3   7      460.76      440.65      7.23 o 
   5  -3   7        9.46        8.82      0.49 o 
   6  -3   7       82.89       83.29      2.14 o 
   7  -3   7      104.81      111.27      3.14 o 
   8  -3   7       13.63       14.99      0.60 o 
  -8  -2   7       46.81       42.49      2.49 o 
  -7  -2   7      242.67      244.71      3.61 o 
  -6  -2   7       33.16       36.04      1.28 o 
  -5  -2   7       19.64       18.18      0.89 o 
  -4  -2   7        2.24        1.65      0.24 o 
  -3  -2   7      370.25      354.31      5.80 o 
  -2  -2   7      105.11      105.46      2.21 o 
  -1  -2   7      238.04      208.56      4.28 o 
   0  -2   7      370.13      352.42      5.23 o 
   1  -2   7      176.49      167.75      2.30 o 
   2  -2   7       16.56       15.78      0.42 o 
   3  -2   7       85.77       83.44      1.64 o 
   4  -2   7      192.69      182.38      3.36 o 
   5  -2   7        7.32        6.73      0.42 o 
   6  -2   7       60.80       62.87      1.68 o 
   7  -2   7       54.33       57.49      1.15 o 
   8  -2   7      179.99      192.03      4.97 o 
  -8  -1   7       33.20       35.07      2.38 o 
  -7  -1   7       84.60       83.83      3.06 o 
  -6  -1   7      258.71      259.54      4.23 o 
  -5  -1   7       26.81       26.27      1.04 o 
  -4  -1   7       99.69       94.66      2.24 o 
  -3  -1   7       16.42       15.50      0.59 o 
  -2  -1   7      185.06      183.44      2.80 o 
  -1  -1   7      147.49      142.59      3.68 o 
   0  -1   7      296.01      266.67      3.52 o 
   1  -1   7       35.80       38.76      0.64 o 
   2  -1   7       44.76       46.27      0.69 o 
   3  -1   7      339.51      300.31      4.41 o 
   4  -1   7        6.52        7.16      0.34 o 
   5  -1   7      136.74      134.79      1.96 o 
   6  -1   7       65.73       63.60      1.71 o 
   7  -1   7       54.52       59.17      1.22 o 
   8  -1   7       16.49       16.35      0.69 o 
  -8   0   7        0.06        0.35      0.42 o 
  -7   0   7       29.64       30.53      1.89 o 
  -6   0   7       33.07       26.15      3.09 o 
  -5   0   7        3.99        4.44      0.52 o 
  -4   0   7       14.51        9.85      0.54 o 
  -3   0   7       90.61       99.49      1.74 o 
  -2   0   7        0.89        1.06      0.23 o 
  -1   0   7      347.67      330.93      7.29 o 
   0   0   7      368.18      367.02      7.54 o 
   1   0   7       36.34       32.51      0.57 o 
   2   0   7      465.75      457.71      6.92 o 
   3   0   7       89.65       95.62      1.97 o 
   4   0   7      971.24      926.63     20.60 o 
   5   0   7        0.60        0.96      0.25 o 
   6   0   7      221.69      239.42      3.46 o 
   7   0   7       78.66       83.30      1.46 o 
   8   0   7       48.89       51.11      1.44 o 
  -8   1   7       26.54       29.63      2.18 o 
  -7   1   7       80.23       80.22      3.08 o 
  -6   1   7      253.80      242.70      6.57 o 
  -5   1   7       26.25       26.94      1.26 o 
  -4   1   7       99.48       94.35      1.86 o 
  -3   1   7       17.93       17.13      0.56 o 
  -2   1   7      177.94      175.73      6.95 o 
  -1   1   7      138.10      142.94      3.73 o 
   0   1   7      319.49      301.02      4.82 o 
   1   1   7       45.38       48.61      0.81 o 
   2   1   7       30.09       31.31      0.62 o 
   3   1   7      352.94      338.69      5.96 o 
   4   1   7        5.66        5.93      0.27 o 
   5   1   7      157.06      161.91      3.92 o 
   6   1   7       58.66       57.74      1.32 o 
   7   1   7       52.86       56.81      1.53 o 
   8   1   7       16.52       17.14      0.61 o 
  -8   2   7       47.38       43.18      2.47 o 
  -7   2   7      253.56      265.33      5.58 o 
  -6   2   7       31.82       35.22      1.60 o 
  -5   2   7       32.35       31.22      1.19 o 
  -4   2   7        2.01        1.78      0.23 o 
  -3   2   7      369.58      365.90     10.16 o 
  -2   2   7      113.14      126.46      3.78 o 
  -1   2   7      265.61      271.11      5.96 o 
   0   2   7      359.60      380.38      6.02 o 
   1   2   7      205.82      211.87      3.33 o 
   2   2   7       24.26       24.56      0.49 o 
   3   2   7       79.69       95.24      1.97 o 
   4   2   7      182.88      195.17      3.43 o 
   5   2   7       12.12       12.26      0.48 o 
   6   2   7       47.62       50.02      1.76 o 
   7   2   7       53.25       57.23      0.97 o 
   8   2   7      160.38      165.51      4.52 o 
  -8   3   7       10.03       11.07      1.14 o 
  -7   3   7       10.11        8.74      1.00 o 
  -6   3   7       61.27       62.45      1.78 o 
  -5   3   7      145.99      149.03      3.13 o 
  -4   3   7      570.75      581.75     14.62 o 
  -3   3   7       83.38       86.54      2.60 o 
  -2   3   7      189.95      196.20      4.52 o 
  -1   3   7      204.98      213.60      3.96 o 
   0   3   7     1670.18     1656.69     28.32 o 
   1   3   7      105.29      104.09      1.59 o 
   2   3   7      109.08      114.37      2.19 o 
   3   3   7       10.11       12.85      0.36 o 
   4   3   7      468.29      517.69      9.42 o 
   5   3   7       16.61       16.83      0.66 o 
   6   3   7       76.69       75.86      2.01 o 
   7   3   7       95.00      103.66      1.83 o 
   8   3   7       14.14       13.46      0.57 o 
  -8   4   7       12.52       13.10      1.07 o 
  -7   4   7      246.34      218.00     30.31 o 
  -6   4   7      195.21      203.58      7.41 o 
  -5   4   7       14.02       14.88      0.85 o 
  -4   4   7      179.19      192.24      7.69 o 
  -3   4   7      527.01      543.49     15.14 o 
  -2   4   7      436.96      443.79     10.25 o 
  -1   4   7       96.28      101.10      1.96 o 
   0   4   7     1037.16     1045.26     16.74 o 
   1   4   7       90.51       95.10      1.51 o 
   2   4   7      139.40      151.87      2.45 o 
   3   4   7       33.73       35.89      0.92 o 
   4   4   7      172.03      180.79      3.71 o 
   5   4   7        0.87        0.74      0.17 o 
   6   4   7       18.48       19.44      0.63 o 
   7   4   7       19.35       21.53      0.69 o 
  -7   5   7       17.17       15.49      1.85 o 
  -6   5   7       36.33       37.74      2.01 o 
  -5   5   7      274.02      285.03      4.19 o 
  -4   5   7      879.71      908.35     19.04 o 
  -3   5   7      148.16      151.07      4.91 o 
  -2   5   7      387.01      401.84     10.82 o 
  -1   5   7      271.03      288.12      5.05 o 
   0   5   7     1175.36     1206.91     23.03 o 
   1   5   7      193.64      198.74      3.84 o 
   2   5   7      113.91      121.20      2.24 o 
   3   5   7      146.05      151.40      3.06 o 
   4   5   7      476.61      535.70     11.45 o 
   5   5   7       22.82       22.77      0.72 o 
   6   5   7       60.24       57.42      3.40 o 
   7   5   7       56.11       57.40      2.82 o 
  -7   6   7        7.59        7.65      0.87 o 
  -6   6   7        2.79        3.00      0.45 o 
  -5   6   7       11.61       13.12      1.01 o 
  -4   6   7       38.05       39.73      1.54 o 
  -3   6   7      256.06      265.80      9.06 o 
  -2   6   7      233.33      254.06      3.25 o 
  -1   6   7      136.27      153.75      3.26 o 
   0   6   7      229.23      252.79      5.36 o 
   1   6   7       39.75       45.10      1.15 o 
   2   6   7      109.75      128.15      2.65 o 
   3   6   7      124.34      138.51      2.95 o 
   4   6   7       94.76      105.57      2.21 o 
   5   6   7       10.95       14.51      0.50 o 
   6   6   7       55.93       60.15      2.13 o 
   7   6   7        1.59        2.35      0.32 o 
  -6   7   7       35.96       36.27      1.58 o 
  -5   7   7       37.34       34.96      1.75 o 
  -4   7   7      122.10      120.89      5.44 o 
  -3   7   7       29.00       30.36      1.34 o 
  -2   7   7      193.43      223.35      2.73 o 
  -1   7   7       48.89       53.57      1.40 o 
   0   7   7      191.88      219.39      4.06 o 
   1   7   7       77.07       84.94      1.56 o 
   2   7   7       85.18      100.97      2.12 o 
   3   7   7        2.23        2.84      0.30 o 
   4   7   7       19.26       22.96      0.73 o 
   5   7   7        6.45        7.49      0.52 o 
   6   7   7       92.25      107.03      5.23 o 
  -5   8   7       40.90       43.70      1.38 o 
  -4   8   7       74.57       86.29      2.76 o 
  -3   8   7       35.78       40.58      2.22 o 
  -2   8   7       28.77       27.94      1.85 o 
  -1   8   7      236.50      275.62      4.03 o 
   0   8   7       77.97       88.45      1.62 o 
   1   8   7       23.94       24.51      0.78 o 
   2   8   7      183.03      227.70      4.55 o 
   3   8   7       20.34       24.26      0.61 o 
   4   8   7      259.45      315.46      5.13 o 
   5   8   7       13.28       14.08      0.54 o 
  -4   9   7       54.38       61.23      2.62 o 
  -3   9   7       14.64       16.62      1.00 o 
  -2   9   7      133.00      153.83      6.68 o 
  -1   9   7        1.07        1.11      0.25 o 
   0   9   7       18.42       22.42      0.68 o 
   1   9   7       23.68       26.36      0.68 o 
   2   9   7       17.78       24.51      0.73 o 
   3   9   7       48.40       57.71      1.06 o 
   4   9   7       14.00       14.50      0.55 o 
  -2  10   7       84.86      102.50      2.14 o 
  -1  10   7      181.75      192.41      2.82 o 
   0  10   7       26.37       29.56      1.72 o 
   1  10   7        9.85       12.40      0.68 o 
   2  10   7        8.83       10.76      0.69 o 
   3  10   7      115.45      150.77      5.50 o 
  -3  -9   8       12.14       11.94      0.75 o 
  -2  -9   8        1.03        1.01      0.19 o 
  -1  -9   8       34.56       32.02      0.83 o 
   0  -9   8       66.23       54.49      3.34 o 
   1  -9   8       58.22       49.23      1.22 o 
   2  -9   8        2.40        2.22      0.25 o 
   3  -9   8       69.70       61.33      2.02 o 
  -4  -8   8       28.68       25.97      1.05 o 
  -3  -8   8      157.45      149.93      5.28 o 
  -2  -8   8       14.65       14.66      0.65 o 
  -1  -8   8      216.89      202.42      7.22 o 
   0  -8   8        7.84        8.02      0.46 o 
   1  -8   8       34.01       31.04      0.99 o 
   2  -8   8       34.55       33.08      1.07 o 
   3  -8   8       45.63       42.29      1.35 o 
   4  -8   8       22.84       20.58      0.84 o 
  -5  -7   8       24.67       23.45      0.79 o 
  -4  -7   8       49.41       46.49      2.00 o 
  -3  -7   8       20.00       20.88      1.05 o 
  -2  -7   8      151.53      136.49      2.29 o 
  -1  -7   8        0.09        0.54      0.32 o 
   0  -7   8       21.41       21.29      0.75 o 
   1  -7   8       10.17        9.70      0.54 o 
   2  -7   8       45.66       45.73      1.57 o 
   3  -7   8       16.11       16.97      0.81 o 
   4  -7   8       11.50       10.04      0.63 o 
   5  -7   8       31.79       30.68      1.40 o 
  -6  -6   8        4.11        4.21      0.36 o 
  -5  -6   8      150.04      147.85      6.08 o 
  -4  -6   8       11.04        9.94      0.59 o 
  -3  -6   8      178.98      173.45      3.61 o 
  -2  -6   8        5.44        6.04      0.48 o 
  -1  -6   8      551.34      501.74      8.49 o 
   0  -6   8      198.25      173.70      2.90 o 
   1  -6   8      124.95      114.63      1.86 o 
   2  -6   8        4.83        3.39      0.35 o 
   3  -6   8      218.94      192.87      3.00 o 
   4  -6   8       16.40       15.71      0.71 o 
   5  -6   8      100.48       97.28      2.26 o 
   6  -6   8       45.56       38.76      1.47 o 
  -7  -5   8        4.51        4.15      0.32 o 
  -6  -5   8        4.45        4.85      0.44 o 
  -5  -5   8       65.19       72.05      1.81 o 
  -4  -5   8      114.62      100.77      3.42 o 
  -3  -5   8       86.21       76.38      3.76 o 
  -2  -5   8       37.80       35.46      1.71 o 
  -1  -5   8      205.06      183.03      3.68 o 
   0  -5   8      167.98      147.16      2.11 o 
   1  -5   8      111.76       96.31      2.47 o 
   2  -5   8       67.24       56.50      1.36 o 
   3  -5   8       73.79       64.75      2.09 o 
   4  -5   8       56.33       47.52      1.14 o 
   5  -5   8        1.44        1.32      0.23 o 
   6  -5   8       20.48       19.29      0.72 o 
  -7  -4   8       31.05       24.75      1.62 o 
  -6  -4   8       38.13       38.47      2.40 o 
  -5  -4   8      391.57      404.59      4.50 o 
  -4  -4   8       88.99       84.31      3.03 o 
  -3  -4   8      504.16      451.08      9.92 o 
  -2  -4   8      504.53      457.01     12.86 o 
  -1  -4   8     1555.50     1402.73     31.80 o 
   0  -4   8      288.58      252.80      2.59 o 
   1  -4   8      437.52      391.88      6.10 o 
   2  -4   8       10.33        9.19      0.49 o 
   3  -4   8      774.32      694.81     10.77 o 
   4  -4   8      123.84      110.04      1.85 o 
   5  -4   8      172.51      175.34      4.86 o 
   6  -4   8        3.43        3.38      0.28 o 
   7  -4   8       76.81       87.50      1.88 o 
  -7  -3   8       12.84       13.77      0.91 o 
  -6  -3   8       11.97        9.82      0.89 o 
  -5  -3   8      179.88      167.51      7.65 o 
  -4  -3   8      164.58      154.81      4.77 o 
  -3  -3   8       25.00       27.76      0.88 o 
  -2  -3   8       91.94       91.97      2.14 o 
  -1  -3   8      125.80      112.31      2.43 o 
   0  -3   8      114.36       98.50      1.74 o 
   1  -3   8      278.35      239.03      2.86 o 
   2  -3   8       45.79       42.40      0.85 o 
   3  -3   8      126.99       97.58      1.49 o 
   4  -3   8       48.80       40.27      1.11 o 
   5  -3   8       66.54       65.18      2.33 o 
   6  -3   8        9.25        9.81      0.49 o 
   7  -3   8       16.50       18.87      0.79 o 
  -7  -2   8       74.10       61.83      7.62 o 
  -6  -2   8        7.01        7.03      0.60 o 
  -5  -2   8       33.44       31.03      1.35 o 
  -4  -2   8       84.49       85.44      3.33 o 
  -3  -2   8      289.20      255.74      4.87 o 
  -2  -2   8       33.34       29.99      0.92 o 
  -1  -2   8      704.58      617.28     13.71 o 
   0  -2   8      225.99      206.67      3.27 o 
   1  -2   8      250.27      239.66      3.27 o 
   2  -2   8       92.12       81.03      1.02 o 
   3  -2   8       82.85       70.00      1.18 o 
   4  -2   8      106.41       96.15      2.07 o 
   5  -2   8       19.26       17.89      0.68 o 
   6  -2   8       15.76       17.31      0.61 o 
   7  -2   8        5.44        5.43      0.37 o 
  -8  -1   8      169.12      175.12      4.30 o 
  -7  -1   8       31.57       32.97      1.70 o 
  -6  -1   8      122.48      113.82      3.08 o 
  -5  -1   8      154.60      131.81      3.26 o 
  -4  -1   8       40.28       42.26      1.20 o 
  -3  -1   8       55.18       49.32      1.16 o 
  -2  -1   8       18.41       19.09      0.70 o 
  -1  -1   8      149.72      135.23      3.10 o 
   0  -1   8      293.67      265.62      3.65 o 
   1  -1   8       49.44       48.74      0.88 o 
   2  -1   8       55.79       52.22      0.89 o 
   3  -1   8      237.19      209.46      3.66 o 
   4  -1   8       52.23       52.52      1.14 o 
   5  -1   8       58.12       58.20      1.17 o 
   6  -1   8       51.88       57.54      1.34 o 
   7  -1   8       61.64       65.98      1.22 o 
  -8   0   8       60.38       59.17      2.54 o 
  -7   0   8      507.71      539.74     13.20 o 
  -6   0   8       77.03       82.65      3.59 o 
  -5   0   8      284.95      257.80      5.81 o 
  -4   0   8       37.17       33.11      0.96 o 
  -3   0   8      323.03      330.20      6.92 o 
  -2   0   8       15.44       13.56      0.69 o 
  -1   0   8      374.14      370.75      6.05 o 
   0   0   8       16.77       21.59      0.77 o 
   1   0   8      239.11      257.47      3.96 o 
   2   0   8      251.48      230.16      3.43 o 
   3   0   8        1.26        1.62      0.19 o 
   4   0   8       36.38       34.02      1.09 o 
   5   0   8      113.59      111.86      2.26 o 
   6   0   8       25.08       25.39      0.84 o 
   7   0   8       12.97       14.31      0.48 o 
  -8   1   8      181.11      188.97      4.52 o 
  -7   1   8       35.54       37.20      3.92 o 
  -6   1   8      148.42      143.69      4.13 o 
  -5   1   8      150.81      135.36      3.69 o 
  -4   1   8       49.57       53.80      1.59 o 
  -3   1   8       55.29       49.58      1.63 o 
  -2   1   8       33.49       38.16      1.10 o 
  -1   1   8      152.11      146.97      3.49 o 
   0   1   8      306.02      298.72      5.86 o 
   1   1   8       41.53       43.17      0.78 o 
   2   1   8       70.33       71.04      1.01 o 
   3   1   8      246.11      237.04      3.84 o 
   4   1   8       65.62       70.70      1.23 o 
   5   1   8       49.62       48.14      1.33 o 
   6   1   8       60.65       65.62      1.58 o 
   7   1   8       56.51       59.55      1.25 o 
  -8   2   8       62.74       62.69      2.33 o 
  -7   2   8       64.79       65.75      2.39 o 
  -6   2   8        6.73        7.01      0.68 o 
  -5   2   8       29.02       27.74      1.46 o 
  -4   2   8       81.34       84.78      1.83 o 
  -3   2   8      246.09      228.33      7.67 o 
  -2   2   8       31.70       33.01      1.20 o 
  -1   2   8      727.64      769.74     17.11 o 
   0   2   8      219.14      226.94      3.81 o 
   1   2   8      239.99      249.75      3.46 o 
   2   2   8       88.30       86.06      1.21 o 
   3   2   8       96.88       97.63      1.42 o 
   4   2   8      109.27      110.39      2.27 o 
   5   2   8       18.25       17.80      0.73 o 
   6   2   8       17.25       18.17      0.69 o 
   7   2   8        7.54        7.81      0.39 o 
  -7   3   8       14.10       17.10      1.67 o 
  -6   3   8       20.15       18.21      1.06 o 
  -5   3   8      174.65      177.46      4.63 o 
  -4   3   8      161.78      171.63      2.59 o 
  -3   3   8       24.70       29.11      0.93 o 
  -2   3   8      101.17      110.93      3.87 o 
  -1   3   8      132.34      139.39      3.18 o 
   0   3   8      139.90      144.23      2.19 o 
   1   3   8      264.78      264.40      3.53 o 
   2   3   8       48.33       53.24      1.05 o 
   3   3   8      137.59      131.84      2.88 o 
   4   3   8       47.32       45.41      1.04 o 
   5   3   8       54.75       56.91      1.67 o 
   6   3   8        7.18        7.61      0.36 o 
   7   3   8       15.53       18.42      0.57 o 
  -7   4   8       34.58       39.44      2.25 o 
  -6   4   8       39.81       39.71      1.41 o 
  -5   4   8      377.66      392.65      6.54 o 
  -4   4   8       86.80       92.00      2.99 o 
  -3   4   8      476.79      484.98     16.21 o 
  -2   4   8      503.22      530.93     11.30 o 
  -1   4   8     1562.12     1666.14     30.02 o 
   0   4   8      294.17      324.64      5.53 o 
   1   4   8      421.09      454.45      9.06 o 
   2   4   8       11.44       12.14      0.44 o 
   3   4   8      777.99      853.71     17.85 o 
   4   4   8      127.97      140.91      3.23 o 
   5   4   8      159.24      173.48      3.78 o 
   6   4   8        1.43        1.51      0.19 o 
   7   4   8       80.96       77.66      2.10 o 
  -7   5   8        4.24        4.34      0.62 o 
  -6   5   8        1.59        1.21      0.34 o 
  -5   5   8       67.47       73.83      1.90 o 
  -4   5   8      135.70      137.76      2.99 o 
  -3   5   8       86.50       82.19      1.96 o 
  -2   5   8       28.97       30.73      1.16 o 
  -1   5   8      200.40      225.16      5.24 o 
   0   5   8      202.61      228.65      3.25 o 
   1   5   8      110.38      123.25      2.64 o 
   2   5   8       74.07       80.98      1.33 o 
   3   5   8       82.12       86.57      2.03 o 
   4   5   8       69.82       68.01      1.45 o 
   5   5   8        0.75        0.75      0.21 o 
   6   5   8       23.25       22.92      0.92 o 
  -6   6   8        3.84        4.35      0.59 o 
  -5   6   8      144.02      140.01      2.75 o 
  -4   6   8       11.70       11.20      0.83 o 
  -3   6   8      196.98      229.70      5.53 o 
  -2   6   8        4.93        6.98      0.52 o 
  -1   6   8      523.00      584.43      9.91 o 
   0   6   8      203.47      229.96      4.32 o 
   1   6   8      110.22      128.87      2.27 o 
   2   6   8        7.96        8.33      0.45 o 
   3   6   8      207.44      239.12      3.44 o 
   4   6   8       14.60       16.94      0.59 o 
   5   6   8       88.86      101.72      2.10 o 
   6   6   8       48.62       53.30      2.16 o 
  -5   7   8       24.83       25.40      1.25 o 
  -4   7   8       60.23       62.87      1.95 o 
  -3   7   8       19.88       24.69      1.30 o 
  -2   7   8      125.78      141.88      5.98 o 
  -1   7   8        0.15        0.84      0.29 o 
   0   7   8       26.59       34.14      1.22 o 
   1   7   8       11.37       13.91      0.63 o 
   2   7   8       39.30       50.81      1.19 o 
   3   7   8       13.97       17.25      0.61 o 
   4   7   8       12.40       15.42      0.53 o 
   5   7   8       30.97       36.09      0.85 o 
  -4   8   8       29.14       31.10      1.71 o 
  -3   8   8      161.02      165.52      5.49 o 
  -2   8   8       14.71       17.76      2.60 o 
  -1   8   8      195.92      228.29      4.80 o 
   0   8   8        6.55        8.25      0.53 o 
   1   8   8       34.76       44.65      1.14 o 
   2   8   8       32.93       42.08      0.96 o 
   3   8   8       49.36       60.83      1.05 o 
   4   8   8       17.33       21.79      0.71 o 
  -3   9   8       11.88       15.83      0.90 o 
  -2   9   8        0.02        0.14      0.27 o 
  -1   9   8       36.37       46.07      5.48 o 
   0   9   8       61.58       75.78      1.75 o 
   1   9   8       51.82       62.77      1.36 o 
   2   9   8        1.54        2.57      0.21 o 
   3   9   8       69.93       89.05      1.97 o 
   0  10   8        2.71        4.35      0.51 o 
  -1  -9   9        5.21        3.60      0.66 o 
   0  -9   9       51.95       42.92      1.23 o 
   1  -9   9        8.67        8.31      0.70 o 
  -3  -8   9        8.49        9.76      0.66 o 
  -2  -8   9      125.66      112.77      3.23 o 
  -1  -8   9       58.10       54.35      2.10 o 
   0  -8   9       28.31       25.80      1.03 o 
   1  -8   9       21.26       20.21      0.78 o 
   2  -8   9       10.49       10.09      0.50 o 
   3  -8   9       12.68       11.80      0.61 o 
  -4  -7   9      106.47      104.07      2.31 o 
  -3  -7   9        0.20       -0.02      0.18 o 
  -2  -7   9      201.11      192.10      8.33 o 
  -1  -7   9       93.87       82.65      1.68 o 
   0  -7   9       39.81       38.53      1.17 o 
   1  -7   9        8.89        7.91      0.54 o 
   2  -7   9       88.29       80.85      1.36 o 
   3  -7   9       89.32       83.36      3.40 o 
   4  -7   9       25.36       22.51      0.84 o 
  -5  -6   9       49.92       47.23      1.18 o 
  -4  -6   9       26.78       26.21      1.61 o 
  -3  -6   9      231.10      219.89      7.25 o 
  -2  -6   9       78.18       70.43      2.89 o 
  -1  -6   9       49.71       46.02      1.70 o 
   0  -6   9       41.18       37.68      1.18 o 
   1  -6   9      254.45      240.39      4.58 o 
   2  -6   9       28.73       28.13      0.86 o 
   3  -6   9       57.57       52.89      1.22 o 
   4  -6   9        5.78        5.12      0.44 o 
   5  -6   9       40.26       37.15      2.42 o 
  -6  -5   9       52.44       42.90      1.28 o 
  -5  -5   9        8.07        8.14      0.57 o 
  -4  -5   9      151.23      137.54      2.83 o 
  -3  -5   9        5.59        5.09      0.60 o 
  -2  -5   9      288.22      246.90      5.93 o 
  -1  -5   9       25.70       22.16      1.02 o 
   0  -5   9      322.07      288.07      4.08 o 
   1  -5   9        9.52        8.34      0.54 o 
   2  -5   9      506.61      459.01      9.27 o 
   3  -5   9       15.50       14.93      0.72 o 
   4  -5   9      156.95      149.98      3.33 o 
   5  -5   9       56.45       53.15      2.25 o 
  -6  -4   9       35.72       28.83      1.18 o 
  -5  -4   9       14.63       17.54      0.97 o 
  -4  -4   9       16.51       13.73      0.84 o 
  -3  -4   9        6.49        5.20      0.40 o 
  -2  -4   9       13.47       11.94      0.61 o 
  -1  -4   9       46.39       40.73      1.07 o 
   0  -4   9        7.61        7.70      0.50 o 
   1  -4   9       61.58       55.84      1.28 o 
   2  -4   9       24.30       21.47      0.76 o 
   3  -4   9       62.62       65.65      2.05 o 
   4  -4   9        2.27        1.86      0.30 o 
   5  -4   9        9.04        8.25      0.48 o 
   6  -4   9       17.15       16.68      0.50 o 
  -6  -3   9       31.80       31.48      1.33 o 
  -5  -3   9       12.93       13.84      0.97 o 
  -4  -3   9       93.23       89.76      3.13 o 
  -3  -3   9        0.57        0.40      0.28 o 
  -2  -3   9       87.16       79.01      2.28 o 
  -1  -3   9       16.18       16.61      0.72 o 
   0  -3   9      252.96      231.34      2.91 o 
   1  -3   9       20.00       18.16      0.76 o 
   2  -3   9      329.51      288.02      6.10 o 
   3  -3   9       83.71       74.66      1.96 o 
   4  -3   9       92.22       87.71      2.25 o 
   5  -3   9       59.94       59.26      2.03 o 
   6  -3   9       38.78       40.54      1.11 o 
  -6  -2   9      109.60      103.50      5.91 o 
  -5  -2   9      123.99      115.52      6.92 o 
  -4  -2   9       21.61       19.03      0.95 o 
  -3  -2   9      114.47      110.91      4.02 o 
  -2  -2   9      364.25      314.10      9.18 o 
  -1  -2   9      674.55      619.71     11.40 o 
   0  -2   9       72.36       70.82      2.21 o 
   1  -2   9      261.78      244.04      2.78 o 
   2  -2   9      141.08      117.14      1.53 o 
   3  -2   9      176.49      163.49      3.22 o 
   4  -2   9        9.32        8.77      0.45 o 
   5  -2   9       31.91       33.00      0.91 o 
   6  -2   9       50.59       39.40      6.41 o 
   7  -2   9       84.97       93.07      1.96 o 
  -7  -1   9        6.08        5.43      0.57 o 
  -6  -1   9       42.94       50.91      2.70 o 
  -5  -1   9       50.16       57.91      2.35 o 
  -4  -1   9      130.59      114.92      4.00 o 
  -3  -1   9       43.23       39.02      1.71 o 
  -2  -1   9      139.05      126.89      2.64 o 
  -1  -1   9      123.24      107.06      2.02 o 
   0  -1   9      298.31      298.15      4.67 o 
   1  -1   9       10.95        9.80      0.44 o 
   2  -1   9       49.87       48.81      1.04 o 
   3  -1   9      305.64      260.12      4.38 o 
   4  -1   9        5.18        4.76      0.37 o 
   5  -1   9       30.19       30.64      0.87 o 
   6  -1   9       10.20       10.47      0.49 o 
   7  -1   9       22.66       24.15      0.95 o 
  -7   0   9        3.59        3.17      0.48 o 
  -6   0   9      399.21      412.42     18.06 o 
  -5   0   9       42.27       41.00      1.82 o 
  -4   0   9      111.71       91.44      4.21 o 
  -3   0   9      106.69       93.44      2.32 o 
  -2   0   9      632.56      624.32     10.25 o 
  -1   0   9      427.57      392.19      5.70 o 
   0   0   9       52.10       48.09      0.99 o 
   1   0   9        6.13        4.68      0.34 o 
   2   0   9      137.96      145.96      2.39 o 
   3   0   9       60.42       56.29      1.44 o 
   4   0   9       12.53       11.08      0.53 o 
   5   0   9        3.79        4.61      0.33 o 
   6   0   9       24.76       25.61      0.77 o 
   7   0   9       59.08       65.76      1.53 o 
  -7   1   9        5.43        4.26      0.51 o 
  -6   1   9       32.14       37.86      3.10 o 
  -5   1   9       47.85       53.40      1.85 o 
  -4   1   9      114.84      115.48      2.48 o 
  -3   1   9       45.77       41.84      3.04 o 
  -2   1   9      131.96      134.32      4.15 o 
  -1   1   9      123.20      122.62      3.25 o 
   0   1   9      295.90      320.19      7.77 o 
   1   1   9       10.09       11.13      0.52 o 
   2   1   9       35.36       36.92      0.90 o 
   3   1   9      309.75      282.29      4.70 o 
   4   1   9        4.10        3.54      0.36 o 
   5   1   9       25.10       23.73      0.65 o 
   6   1   9        6.00        6.26      0.42 o 
   7   1   9       16.28       18.47      0.59 o 
  -7   2   9       72.66       81.36      2.95 o 
  -6   2   9      105.81       98.77      5.66 o 
  -5   2   9      122.81      123.00      3.12 o 
  -4   2   9       25.65       26.15      1.05 o 
  -3   2   9      139.93      154.19      4.97 o 
  -2   2   9      359.77      365.96     13.83 o 
  -1   2   9      689.19      726.75     15.97 o 
   0   2   9       71.20       78.07      1.53 o 
   1   2   9      285.79      304.93      7.87 o 
   2   2   9      150.27      143.11      2.58 o 
   3   2   9      165.21      176.49      2.51 o 
   4   2   9        6.01        5.78      0.36 o 
   5   2   9       43.50       42.93      1.09 o 
   6   2   9       46.38       51.09      1.15 o 
   7   2   9       87.88       96.52      2.44 o 
  -6   3   9       21.48       26.40      1.39 o 
  -5   3   9       11.01       12.22      0.74 o 
  -4   3   9       80.12       86.29      2.45 o 
  -3   3   9        0.80        0.81      0.26 o 
  -2   3   9       98.30      111.16      2.22 o 
  -1   3   9       16.40       20.46      0.81 o 
   0   3   9      267.32      302.35      5.61 o 
   1   3   9       17.76       20.62      0.74 o 
   2   3   9      326.26      337.63      7.51 o 
   3   3   9       88.89       86.84      1.60 o 
   4   3   9       92.33       97.51      1.55 o 
   5   3   9       55.41       58.15      1.18 o 
   6   3   9       39.37       40.87      1.03 o 
  -6   4   9       31.17       30.81      2.06 o 
  -5   4   9       18.23       20.57      0.92 o 
  -4   4   9       15.26       15.58      0.89 o 
  -3   4   9        7.63        8.07      0.51 o 
  -2   4   9       13.18       16.69      1.24 o 
  -1   4   9       62.94       72.81      1.62 o 
   0   4   9        7.22       10.33      0.48 o 
   1   4   9       70.47       78.81      2.06 o 
   2   4   9       24.10       24.82      0.69 o 
   3   4   9       63.53       77.09      1.28 o 
   4   4   9        1.32        1.37      0.25 o 
   5   4   9       11.80       11.09      0.53 o 
   6   4   9       15.02       15.18      0.50 o 
  -6   5   9       55.57       55.97      2.32 o 
  -5   5   9       10.25       11.13      0.71 o 
  -4   5   9      148.12      152.28      2.71 o 
  -3   5   9        4.82        4.97      0.55 o 
  -2   5   9      271.82      302.52      4.99 o 
  -1   5   9       25.58       28.87      0.94 o 
   0   5   9      292.24      366.72      3.36 o 
   1   5   9       10.66       12.74      0.51 o 
   2   5   9      502.18      561.54     10.59 o 
   3   5   9       15.09       16.44      0.59 o 
   4   5   9      146.64      170.07      2.20 o 
   5   5   9       52.88       55.12      1.34 o 
   6   5   9       30.68       29.08      2.28 o 
  -5   6   9       60.35       63.06      1.75 o 
  -4   6   9       24.55       24.62      1.41 o 
  -3   6   9      204.32      230.01      7.47 o 
  -2   6   9       79.68       96.71      3.36 o 
  -1   6   9       48.49       58.65      1.71 o 
   0   6   9       42.34       50.07      1.19 o 
   1   6   9      244.49      281.77      3.50 o 
   2   6   9       25.12       31.93      0.96 o 
   3   6   9       70.14       85.09      1.85 o 
   4   6   9        8.61        9.62      0.41 o 
   5   6   9       39.00       43.29      1.08 o 
  -4   7   9      117.42      134.24      2.28 o 
  -3   7   9        0.43        0.23      0.24 o 
  -2   7   9      208.90      222.18     30.24 o 
  -1   7   9       94.44      112.10      2.68 o 
   0   7   9       32.84       42.01      1.12 o 
   1   7   9        8.48        8.69      0.61 o 
   2   7   9       96.34      112.05      2.55 o 
   3   7   9       84.28       97.01      2.09 o 
   4   7   9       22.87       28.72      0.83 o 
  -3   8   9        4.89        5.69      0.58 o 
  -2   8   9      124.95      149.37     10.30 o 
  -1   8   9       59.61       78.35      2.07 o 
   0   8   9       29.52       38.81      0.96 o 
   1   8   9       15.18       20.46      0.64 o 
   2   8   9        8.66       12.49      0.43 o 
   3   8   9        7.85       10.21      0.49 o 
  -1   9   9        5.43        6.69      0.85 o 
   0   9   9       41.05       49.34      3.40 o 
   0  -8  10       43.47       41.31      1.87 o 
  -3  -7  10       32.89       33.34      1.11 o 
  -2  -7  10       47.40       40.87      1.22 o 
  -1  -7  10       16.33       14.85      0.58 o 
   0  -7  10      133.85      120.22      3.47 o 
   1  -7  10       42.53       37.97      1.26 o 
   2  -7  10       73.23       61.63      3.52 o 
   3  -7  10       29.46       28.81      1.94 o 
  -4  -6  10       50.29       44.58      1.64 o 
  -3  -6  10       27.73       25.01      1.24 o 
  -2  -6  10        4.56        5.00      0.44 o 
  -1  -6  10        7.38        7.05      0.49 o 
   0  -6  10       23.15       22.65      0.95 o 
   1  -6  10      124.80      108.20      3.41 o 
   2  -6  10       11.57        9.75      0.43 o 
   3  -6  10       64.71       61.47      2.54 o 
   4  -6  10       37.24       32.81      1.20 o 
  -4  -5  10       46.71       43.51      1.85 o 
  -3  -5  10        9.45        9.46      0.73 o 
  -2  -5  10       11.36       10.95      0.89 o 
  -1  -5  10       30.03       27.21      1.17 o 
   0  -5  10       41.09       36.29      1.09 o 
   1  -5  10       53.49       49.87      2.08 o 
   2  -5  10      151.12      136.99      5.19 o 
   3  -5  10        0.66        0.57      0.18 o 
   4  -5  10       53.60       54.10      2.03 o 
  -5  -4  10      162.43      171.05      4.77 o 
  -4  -4  10       13.82        6.50      2.69 o 
  -3  -4  10       24.37       20.40      0.97 o 
  -2  -4  10        1.69        1.43      0.35 o 
  -1  -4  10      173.64      164.58      2.93 o 
   0  -4  10       85.47       79.97      1.51 o 
   1  -4  10      245.32      219.66      6.83 o 
   2  -4  10       29.53       27.10      0.87 o 
   3  -4  10      294.35      293.59     10.73 o 
   4  -4  10       41.82       40.97      1.17 o 
   5  -4  10       31.06       32.57      1.56 o 
  -5  -3  10       64.35       71.02      3.27 o 
  -4  -3  10       81.10       69.25      6.27 o 
  -3  -3  10        7.47        6.10      0.72 o 
  -2  -3  10      220.22      197.62      5.57 o 
  -1  -3  10       37.59       34.13      0.97 o 
   0  -3  10      171.93      150.84      3.04 o 
   1  -3  10       10.21        9.34      0.57 o 
   2  -3  10      228.93      208.35      4.95 o 
   3  -3  10        2.04        2.40      0.25 o 
   4  -3  10       31.12       27.65      0.86 o 
   5  -3  10       18.93       18.65      0.77 o 
  -6  -2  10        0.67        1.10      0.45 o 
  -5  -2  10       19.80       25.41      2.19 o 
  -4  -2  10       27.03       25.22      1.89 o 
  -3  -2  10       67.85       62.68      2.25 o 
  -2  -2  10        6.62        4.87      0.54 o 
  -1  -2  10       30.59       27.92      0.91 o 
   0  -2  10       19.63       15.29      0.62 o 
   1  -2  10       46.32       38.46      1.10 o 
   2  -2  10        7.83        8.36      0.45 o 
   3  -2  10       13.20       16.12      0.58 o 
   4  -2  10       27.70       26.41      0.79 o 
   5  -2  10        4.17        3.54      0.24 o 
   6  -2  10        3.31        3.18      0.39 o 
  -6  -1  10      193.36      217.09      5.56 o 
  -5  -1  10        4.37        2.96      0.47 o 
  -4  -1  10        8.08        8.95      0.76 o 
  -3  -1  10      196.25      196.48      4.52 o 
  -2  -1  10      293.55      277.49      3.55 o 
  -1  -1  10       86.79       78.64      2.79 o 
   0  -1  10      181.35      175.75      4.55 o 
   1  -1  10       27.79       21.25      0.68 o 
   2  -1  10      120.55      110.04      1.71 o 
   3  -1  10       52.27       50.43      1.07 o 
   4  -1  10      144.85      143.26      2.94 o 
   5  -1  10       22.00       23.24      0.61 o 
   6  -1  10       47.36       47.08      1.27 o 
  -6   0  10       35.39       44.61      2.45 o 
  -5   0  10        0.94        2.25      0.45 o 
  -4   0  10        0.89        0.38      0.27 o 
  -3   0  10       27.65       33.82      1.70 o 
  -2   0  10       28.68       26.10      1.00 o 
  -1   0  10        5.76        5.72      0.46 o 
   0   0  10       42.51       44.51      1.37 o 
   1   0  10      158.21      153.91      3.27 o 
   2   0  10       46.66       32.77      0.91 o 
   3   0  10       23.16       30.91      0.90 o 
   4   0  10       18.13       18.16      0.63 o 
   5   0  10       68.83       66.95      1.50 o 
   6   0  10        1.09        0.82      0.16 o 
  -6   1  10      197.16      215.40      5.32 o 
  -5   1  10        3.37        2.20      0.45 o 
  -4   1  10       15.86       16.81      1.03 o 
  -3   1  10      196.25      181.70     10.13 o 
  -2   1  10      291.34      303.29      8.88 o 
  -1   1  10       85.34       89.82      2.67 o 
   0   1  10      194.95      204.32      4.06 o 
   1   1  10       28.50       23.04      0.79 o 
   2   1  10      128.14      123.28      2.41 o 
   3   1  10       54.70       53.97      1.25 o 
   4   1  10      160.15      159.73      3.24 o 
   5   1  10       22.22       24.17      0.78 o 
   6   1  10       56.26       59.40      2.39 o 
  -6   2  10        0.49        1.03      0.40 o 
  -5   2  10       12.93       13.74      1.26 o 
  -4   2  10       22.27       26.90      1.27 o 
  -3   2  10       51.58       49.83      1.82 o 
  -2   2  10        6.67        5.92      0.45 o 
  -1   2  10       40.51       44.59      2.07 o 
   0   2  10       20.92       19.83      0.74 o 
   1   2  10       38.44       38.51      1.25 o 
   2   2  10        8.82       10.78      0.60 o 
   3   2  10       11.44       14.86      0.73 o 
   4   2  10       25.62       25.96      0.74 o 
   5   2  10        7.31        6.79      0.43 o 
   6   2  10        2.01        2.02      0.22 o 
  -5   3  10       59.03       62.00      4.08 o 
  -4   3  10       85.26       98.47      3.58 o 
  -3   3  10        6.25        6.42      0.60 o 
  -2   3  10      226.01      248.16      4.57 o 
  -1   3  10       37.80       44.06      1.69 o 
   0   3  10      188.34      221.09      5.88 o 
   1   3  10       10.00       11.44      0.54 o 
   2   3  10      222.28      247.03      7.80 o 
   3   3  10        1.84        2.59      0.28 o 
   4   3  10       32.37       32.63      1.09 o 
   5   3  10       16.14       16.44      0.74 o 
  -5   4  10      165.91      186.81      4.70 o 
  -4   4  10       14.75       19.22      1.33 o 
  -3   4  10       16.40       17.16      0.90 o 
  -2   4  10        2.12        2.46      0.44 o 
  -1   4  10      189.65      226.15      3.28 o 
   0   4  10       84.87      102.43      4.22 o 
   1   4  10      228.25      279.67      6.13 o 
   2   4  10       31.22       35.27      0.93 o 
   3   4  10      292.81      326.93      9.24 o 
   4   4  10       39.60       42.15      0.96 o 
   5   4  10       26.33       28.37      1.05 o 
  -4   5  10       49.20       53.86      3.03 o 
  -3   5  10       11.61       16.05      0.93 o 
  -2   5  10       15.13       18.50      1.37 o 
  -1   5  10       28.79       35.85      1.88 o 
   0   5  10       42.34       45.12      2.07 o 
   1   5  10       53.75       54.47      4.53 o 
   2   5  10      156.11      176.03      6.54 o 
   3   5  10        1.03        1.15      0.21 o 
   4   5  10       46.99       53.25      1.19 o 
  -4   6  10       56.55       55.36      2.29 o 
  -3   6  10       34.52       38.65      2.14 o 
  -2   6  10        3.35        4.13      0.55 o 
  -1   6  10       13.49       16.68      1.96 o 
   0   6  10       22.68       25.96      1.47 o 
   1   6  10      116.10      126.19      7.71 o 
   2   6  10       12.21       13.51      0.51 o 
   3   6  10       67.90       83.51      1.65 o 
  -3   7  10       34.37       43.49      2.13 o 
  -2   7  10       43.72       48.61      3.70 o 
  -1   7  10       15.09       17.10      3.47 o 
   0   7  10      118.57      140.97      7.56 o 
   1   7  10       41.81       46.51      1.93 o 
   2   7  10       70.94       78.87      2.50 o 
  -2  -6  11       20.35       15.41      0.61 o 
  -1  -6  11       20.48       17.89      0.68 o 
   0  -6  11       16.27       14.31      0.72 o 
   1  -6  11       45.90       36.92      1.46 o 
  -3  -5  11        0.93        0.81      0.23 o 
  -2  -5  11       22.50       20.02      0.82 o 
  -1  -5  11       16.02       14.85      0.88 o 
   0  -5  11       96.16       81.94      4.07 o 
   1  -5  11        1.81        1.95      0.22 o 
   2  -5  11      263.06      251.93     10.13 o 
   3  -5  11        8.87        8.55      0.48 o 
  -4  -4  11       22.59       22.73      1.10 o 
  -3  -4  11        4.41        3.88      0.35 o 
  -2  -4  11        8.05        6.78      0.63 o 
  -1  -4  11       21.45       21.75      0.97 o 
   0  -4  11       33.92       30.06      0.92 o 
   1  -4  11       37.38       31.53      0.88 o 
   2  -4  11       20.72       20.69      1.09 o 
   3  -4  11      176.62      171.61      5.67 o 
   4  -4  11        2.04        2.02      0.26 o 
  -4  -3  11       10.94        9.85      1.47 o 
  -3  -3  11        9.51        7.23      0.46 o 
  -2  -3  11       73.87       66.95      1.80 o 
  -1  -3  11       34.04       26.93      1.35 o 
   0  -3  11       23.34       21.76      0.79 o 
   1  -3  11       25.04       24.37      0.80 o 
   2  -3  11      255.38      257.73      9.15 o 
   3  -3  11       11.73       12.01      0.69 o 
   4  -3  11       27.65       26.07      0.97 o 
  -5  -2  11      144.07      170.63      4.33 o 
  -4  -2  11        1.10        1.63      0.30 o 
  -3  -2  11      171.16      162.88      4.43 o 
  -2  -2  11        5.65        5.19      0.67 o 
  -1  -2  11      197.48      184.59      6.92 o 
   0  -2  11       12.90       10.34      0.65 o 
   1  -2  11       48.99       40.83      1.74 o 
   2  -2  11       13.70       10.49      0.55 o 
   3  -2  11       99.54       90.54      2.89 o 
   4  -2  11       15.40       14.09      0.58 o 
  -5  -1  11       11.09       12.56      1.27 o 
  -4  -1  11       52.84       50.73      1.78 o 
  -3  -1  11       15.43       13.48      0.95 o 
  -2  -1  11       14.49       14.16      0.91 o 
  -1  -1  11       47.53       42.44      1.67 o 
   0  -1  11       10.89        9.31      0.65 o 
   1  -1  11       19.79       23.85      1.01 o 
   2  -1  11       72.63       78.70      2.07 o 
   3  -1  11        5.36        5.67      0.36 o 
   4  -1  11       15.02       12.44      1.42 o 
   5  -1  11       15.32       16.59      1.39 o 
  -5   0  11       58.38       72.66      3.04 o 
  -4   0  11       88.19       87.15      2.80 o 
  -3   0  11      114.48      141.99      3.85 o 
  -2   0  11       12.36       12.85      0.86 o 
  -1   0  11      147.22      140.62      3.14 o 
   0   0  11        8.62        6.63      0.69 o 
   1   0  11       12.87        9.12      0.49 o 
   2   0  11        5.13        5.41      0.35 o 
   3   0  11       21.51       19.59      0.77 o 
   4   0  11        0.79        0.71      0.14 o 
   5   0  11       30.86       28.31      0.92 o 
  -5   1  11       10.65       11.38      1.17 o 
  -4   1  11       42.81       45.31      1.67 o 
  -3   1  11       17.75       17.49      1.05 o 
  -2   1  11       18.79       19.69      1.02 o 
  -1   1  11       44.14       46.81      1.54 o 
   0   1  11       11.48       11.02      0.79 o 
   1   1  11       18.72       24.66      0.92 o 
   2   1  11       64.43       75.86      1.98 o 
   3   1  11        5.12        5.76      0.38 o 
   4   1  11       16.95       17.16      0.57 o 
   5   1  11       13.70       14.22      0.90 o 
  -5   2  11      138.18      168.98      4.01 o 
  -4   2  11        2.40        2.84      0.55 o 
  -3   2  11      184.91      210.56      5.86 o 
  -2   2  11        4.02        4.30      0.60 o 
  -1   2  11      200.89      218.58      4.38 o 
   0   2  11       12.18       10.98      0.81 o 
   1   2  11       57.23       50.36      1.78 o 
   2   2  11       13.76       12.38      0.88 o 
   3   2  11       94.79       92.00      3.02 o 
   4   2  11       14.68       14.54      0.84 o 
  -4   3  11        6.56        7.86      0.69 o 
  -3   3  11       10.25       10.18      1.10 o 
  -2   3  11       91.53      106.37      2.20 o 
  -1   3  11       31.90       30.22      1.28 o 
   0   3  11       19.83       19.79      1.31 o 
   1   3  11       23.34       23.39      1.29 o 
   2   3  11      239.92      233.78      5.82 o 
   3   3  11       11.99       11.42      0.56 o 
   4   3  11       26.07       27.35      1.14 o 
  -4   4  11       21.18       23.97      1.59 o 
  -3   4  11        8.25       10.15      0.84 o 
  -2   4  11        9.62       11.41      0.75 o 
  -1   4  11       29.08       33.82      1.65 o 
   0   4  11       31.70       31.28      0.98 o 
   1   4  11       39.41       39.64      2.08 o 
   2   4  11       20.80       14.13      4.69 o 
   3   4  11      175.74      185.93      2.45 o 
   4   4  11        1.77        2.12      0.32 o 
  -3   5  11        1.46        2.23      0.49 o 
  -2   5  11       21.93       27.83      1.40 o 
  -1   5  11       18.77       22.81      1.30 o 
   0   5  11       88.82       82.44      4.75 o 
   1   5  11        2.15        2.56      0.29 o 
   2   5  11      269.81      307.01     14.47 o 
   3   5  11        8.50        9.61      0.78 o 
  -2   6  11       23.22       26.06      1.65 o 
  -1   6  11       19.06       18.34      0.94 o 
   0   6  11       14.76       14.44      0.89 o 
   1   6  11       44.53       43.03      2.54 o 
   2   6  11        2.78        3.36      0.42 o 
  -1  -4  12      125.93      124.78      2.66 o 
   0  -4  12       80.89       80.97      2.08 o 
   1  -4  12       99.20       98.44      8.58 o 
  -2  -3  12       39.45       33.11      0.94 o 
  -1  -3  12        6.82        6.55      0.41 o 
   0  -3  12        4.30        3.86      0.31 o 
   1  -3  12       45.56       49.41      1.13 o 
   2  -3  12       57.96       54.17      5.10 o 
  -3  -2  12       69.50       68.71      2.73 o 
  -2  -2  12       92.04       78.58      2.03 o 
  -1  -2  12       14.83       14.59      0.67 o 
   0  -2  12       15.53       15.74      0.52 o 
   1  -2  12       34.39       32.83      1.03 o 
   2  -2  12       12.32       10.55      0.47 o 
   3  -2  12       15.64       15.95      0.92 o 
  -3  -1  12       23.20       22.98      1.15 o 
  -2  -1  12      136.29      136.08      4.31 o 
  -1  -1  12        6.32        4.83      0.40 o 
   0  -1  12       15.09       13.90      0.92 o 
   1  -1  12       17.97       16.92      0.80 o 
   2  -1  12       12.36       11.36      0.52 o 
   3  -1  12        1.30        1.14      0.18 o 
  -3   0  12       43.29       52.84      1.48 o 
  -2   0  12       13.07       11.97      0.82 o 
  -1   0  12        4.08        3.33      0.32 o 
   0   0  12        7.96        7.44      0.44 o 
   1   0  12      106.91      103.40      4.94 o 
   2   0  12        5.86        5.84      0.42 o 
   3   0  12        4.15        4.55      0.34 o 
  -3   1  12       20.31       21.54      0.91 o 
  -2   1  12      135.42      130.76     14.64 o 
  -1   1  12        5.01        4.11      0.49 o 
   0   1  12       14.84       14.66      0.69 o 
   1   1  12       17.75       17.15      0.93 o 
   2   1  12       16.35       14.40      0.52 o 
   3   1  12        1.23        0.83      0.27 o 
  -3   2  12       74.85       91.98      9.31 o 
  -2   2  12       91.23      104.99      3.38 o 
  -1   2  12       16.14       18.44      1.13 o 
   0   2  12       13.32       14.66      0.88 o 
   1   2  12       34.24       31.37      0.84 o 
   2   2  12       11.32        8.84      0.42 o 
  -2   3  12       46.49       53.90      2.53 o 
  -1   3  12        9.24       10.58      1.56 o 
   0   3  12        1.31        1.67      0.39 o 
   1   3  12       46.16       51.77      0.93 o 
   2   3  12       62.74       62.86      1.18 o 
   0   4  12       79.95       94.15      3.20 o 
   1   4  12       92.02       90.58      6.82 o 
                                                 
